# Supplementary material for: Zebrafish pigment cells develop directly from persistent highly multipotent progenitors
Source: Nat Commun. 2023 Mar 6;14:1258. doi: 10.1038/s41467-023-36876-4 (PMC9988989; doi:10.1038/s41467-023-36876-4)
Supplement: Supplementary file 7 — Supplementary Dataset 4 [file 41467_2023_36876_MOESM7_ESM.xls]

## Sheet: 30hpf TAGMAN sum
Sample	sox10	elavl3	ltk	neurog1	pax7b	phox2bb	pnp4a	mitfa	xdh	mpba	tyrp1b	snail1b	sox9b	rpl13	Kan
sc1	Undetermined	Undetermined	14.6893	Undetermined	Undetermined	Undetermined	Undetermined	17.4298	Undetermined	Undetermined	Undetermined	17.0562	Undetermined	15.042	9.03913
sc2	Undetermined	Undetermined	16.3174	Undetermined	Undetermined	36.769	36.0406	Undetermined	Undetermined	Undetermined	Undetermined	35.3624	39.007	12.3517	9.19723
sc3	21.0457	Undetermined	16.7298	36.8408	Undetermined	36.1267	Undetermined	27.2014	Undetermined	NA	Undetermined	28.8538	NA	13.305	8.57841
sc4	22.6835	Undetermined	19.8724	26.7444	Undetermined	27.4865	Undetermined	17.3848	Undetermined	17.4923	16.2146	18.2128	Undetermined	17.2757	6.39734
sc5	Undetermined	Undetermined	19.9055	20.6288	Undetermined	15.3288	Undetermined	21.5902	Undetermined	30.9372	Undetermined	Undetermined	Undetermined	16.2106	10.6631
sc6	29.5666	Undetermined	20.0623	34.2895	Undetermined	16.6178	34.5824	25.2464	Undetermined	24.9624	Undetermined	35.8064	26.1201	12.5182	9.10335
sc7	18.5791	Undetermined	21.1706	Undetermined	Undetermined	Undetermined	Undetermined	Undetermined	Undetermined	24.369	Undetermined	Undetermined	Undetermined	37.6124	9.51683
sc8	Undetermined	16.8784	21.7432	Undetermined	Undetermined	22.6097	Undetermined	20.9409	Undetermined	Undetermined	Undetermined	Undetermined	18.0935	13.9019	6.79075
sc9	Undetermined	Undetermined	21.7601	Undetermined	Undetermined	34.9558	14.6213	18.1178	18.6486	36.3492	Undetermined	35.2931	Undetermined	15.1704	8.88699
sc10	22.0107	Undetermined	21.7758	20.0618	Undetermined	15.3125	35.7828	16.3204	Undetermined	21.4103	Undetermined	35.0695	37.1584	14.4048	8.61246
sc11	Undetermined	Undetermined	22.6271	35.2035	27.8562	26.2427	35.8199	Undetermined	Undetermined	36.2617	Undetermined	33.3234	39.2275	15.3945	9.22263
sc12	Undetermined	34.1394	22.6459	17.2136	34.1324	35.5352	35.0112	21.2082	35.9348	34.6665	33.5207	28.1959	36.24	12.1575	9.99507
sc13	32.4399	15.9639	23.4433	17.3067	30.373	16.417	33.9534	16.4147	Undetermined	31.6464	Undetermined	36.3291	Undetermined	13.1043	8.96769
sc14	Undetermined	Undetermined	24.1444	31.6673	Undetermined	Undetermined	32.307	Undetermined	Undetermined	23.6939	28.0323	34.7459	35.3496	15.2165	10.8376
sc15	Undetermined	Undetermined	24.96	27.3259	24.5658	Undetermined	Undetermined	Undetermined	Undetermined	Undetermined	Undetermined	Undetermined	20.0219	13.9525	9.32673
sc16	Undetermined	Undetermined	25.2229	19.3964	Undetermined	Undetermined	Undetermined	Undetermined	Undetermined	16.8643	Undetermined	Undetermined	20.8341	16.9784	8.24062
sc17	26.7525	Undetermined	25.5046	15.9353	14.94+G2:G8742043304443	16.205	24.6063	Undetermined	27.3514	15.01	30.2808	16.896	19.255	14.598	10.4706
sc18	18.3804	Undetermined	26.3262	Undetermined	Undetermined	16.9133	36.4283	17.3571	Undetermined	NA	Undetermined	16.8023	NA	15.1408	8.79308
sc19	Undetermined	Undetermined	26.4072	Undetermined	Undetermined	34.3457	34.7523	Undetermined	Undetermined	Undetermined	34.5162	34.3557	Undetermined	12.5915	8.45973
sc20	Undetermined	Undetermined	26.8396	28.6549	Undetermined	30.0273	35.2465	31.5349	Undetermined	NA	Undetermined	19.5603	NA	27.6768	8.51179
sc21	Undetermined	Undetermined	27.8425	Undetermined	Undetermined	Undetermined	16.5736	Undetermined	Undetermined	17.3021	Undetermined	Undetermined	Undetermined	37.4885	8.78892
sc22	20.0811	Undetermined	27.8671	Undetermined	Undetermined	Undetermined	Undetermined	Undetermined	Undetermined	19.9311	Undetermined	Undetermined	Undetermined	14.1808	9.35767
sc23	Undetermined	Undetermined	28.0975	17.9368	Undetermined	35.8917	35.9234	19.102	Undetermined	16.6498	Undetermined	35.0761	19.0275	12.4719	9.00329
sc24	Undetermined	Undetermined	28.2611	18.2002	Undetermined	16.439	Undetermined	15.8928	Undetermined	NA	Undetermined	20.2472	NA	12.9636	8.55814
sc25	34.4707	Undetermined	28.5676	19.8491	Undetermined	37.579	32.9639	15.6813	Undetermined	21.7716	Undetermined	34.9367	37.0061	12.3619	9.90288
sc26	Undetermined	Undetermined	28.9578	17.2535	Undetermined	33.9645	35.9771	17.6571	Undetermined	35.1235	34.7237	17.2373	36.6792	14.1934	8.20713
sc27	26.0682	16.0951	29.9655	24.7843	34.7673	Undetermined	32.3068	17.1643	35.8248	27.1936	31.7118	34.1902	29.1011	12.125	8.85555
sc28	34.0972	Undetermined	30.4604	Undetermined	Undetermined	37.5894	30.3484	22.3943	Undetermined	NA	Undetermined	Undetermined	NA	27.6784	9.36094
sc29	21.0683	32.8692	30.8416	23.2625	34.5355	Undetermined	35.4248	17.2378	Undetermined	22.5849	Undetermined	34.469	24.7455	12.0406	9.24285
sc30	26.502	32.7373	31.8857	33.1233	34.06	32.9118	32.6481	Undetermined	35.0867	31.8763	31.5741	16.0491	35.0682	15.0302	8.94774
sc31	20.5965	34.0535	33.0564	33.8425	33.0563	32.722	33.4831	Undetermined	35.6181	32.5553	31.5155	22.7117	34.9752	12.4838	6.88115
sc32	21.4381	Undetermined	33.2877	16.3239	14.2643	15.2997	Undetermined	21.4614	Undetermined	16.5977	Undetermined	14.6015	19.462	15.1131	10.4417
sc33	20.8833	Undetermined	33.6573	20.8541	Undetermined	16.7954	Undetermined	17.8323	Undetermined	NA	Undetermined	Undetermined	NA	12.7833	8.68171
sc34	33.9322	35.7676	33.8429	37.0951	36.9522	35.1378	32.39	35.211	34.5932	33.6249	29.6536	34.6252	28.3881	37.3146	9.67391
sc35	Undetermined	Undetermined	34.1692	Undetermined	15.9256	24.4959	Undetermined	Undetermined	Undetermined	Undetermined	Undetermined	Undetermined	Undetermined	14.6111	8.30135
sc36	Undetermined	Undetermined	34.1887	Undetermined	Undetermined	33.558	34.4013	16.418	Undetermined	17.3074	33.1699	33.4097	37.8318	12.4131	9.28561
sc37	Undetermined	Undetermined	34.551	Undetermined	16.311	Undetermined	16.8269	Undetermined	Undetermined	17.8385	Undetermined	Undetermined	Undetermined	14.0344	6.43103
sc38	Undetermined	Undetermined	34.7699	Undetermined	Undetermined	16.6703	36.4606	18.4834	Undetermined	Undetermined	Undetermined	36.3086	37.253	14.0423	9.37552
sc39	Undetermined	Undetermined	34.8676	Undetermined	Undetermined	Undetermined	Undetermined	17.2091	Undetermined	Undetermined	Undetermined	Undetermined	Undetermined	16.7496	9.55824
sc40	Undetermined	34.7667	34.9624	33.9156	18.9442	33.3966	33.3535	18.0854	33.827	32.7041	31.5758	33.2679	34.7217	13.2844	9.62614
sc41	Undetermined	Undetermined	34.9989	Undetermined	Undetermined	34.9097	35.8514	Undetermined	Undetermined	21.1742	Undetermined	37.6891	36.9865	12.8572	9.31256
sc42	Undetermined	Undetermined	35.1054	23.86	Undetermined	Undetermined	Undetermined	17.1444	Undetermined	25.4957	36.5418	36.43	36.5341	12.291	9.55659
sc43	Undetermined	Undetermined	35.1718	Undetermined	19.679	Undetermined	Undetermined	32.1003	Undetermined	NA	Undetermined	Undetermined	NA	14.6195	7.89684
sc44	Undetermined	Undetermined	35.7118	29.6826	33.6382	34.3847	32.6552	Undetermined	Undetermined	33.2957	32.8924	24.4375	Undetermined	14.2486	9.87371
sc45	Undetermined	Undetermined	36.3619	30.6435	Undetermined	34.373	Undetermined	16.9521	Undetermined	NA	Undetermined	35.6647	NA	11.565	9.39906
sc46	19.6798	14.9325	Undetermined	16.456	Undetermined	15.4446	17.167	20.4319	Undetermined	17.8123	15.179	13.1911	Undetermined	12.779	11.3372
sc47	Undetermined	15.4128	Undetermined	Undetermined	15.8905	Undetermined	17.7629	17.2607	Undetermined	Undetermined	14.9751	16.0314	Undetermined	13.2852	6.44045
sc48	Undetermined	16.4632	Undetermined	34.6405	29.475	Undetermined	17.8299	26.6471	Undetermined	Undetermined	16.6641	Undetermined	Undetermined	14.868	7.42204
sc49	Undetermined	16.715	Undetermined	Undetermined	Undetermined	Undetermined	33.3748	Undetermined	Undetermined	34.5674	32.5337	33.4339	37.2585	12.5169	8.14363
sc50	Undetermined	16.8861	Undetermined	16.4348	16.1703	Undetermined	Undetermined	Undetermined	Undetermined	Undetermined	Undetermined	Undetermined	Undetermined	14.8575	6.26475
sc51	Undetermined	16.9512	Undetermined	18.5844	Undetermined	Undetermined	Undetermined	18.2106	Undetermined	Undetermined	14.6682	17.3126	Undetermined	16.7887	8.60606
sc52	18.0526	30.2309	Undetermined	Undetermined	Undetermined	Undetermined	14.8128	Underemined	17.9182	16.8786	26.7987	35.1568	Undetermined	12.7706	8.48851
sc53	Undetermined	31.8893	Undetermined	17.5401	28.8181	Undetermined	Undetermined	17.8464	Undetermined	Undetermined	16.2922	Undetermined	Undetermined	16.3196	9.53755
sc54	Undetermined	34.1605	Undetermined	19.6471	16.0844	33.859	33.4457	17.0821	35.7085	17.5769	32.7664	33.6701	34.7039	12.292	9.09568
sc55	Undetermined	34.1999	Undetermined	33.9264	Undetermined	35.9258	37.0062	Undetermined	Undetermined	35.9424	36.4897	Undetermined	17.1018	12.7728	9.29783
sc56	34.5485	34.3782	Undetermined	33.1051	32.5971	32.5383	32.5522	Undetermined	Undetermined	31.2275	30.3548	25.8554	34.8176	13.1073	9.69409
sc57	Undetermined	35.4168	Undetermined	33.8646	Undetermined	16.0173	32.6195	18.2618	34.7075	26.4435	31.3027	16.84	35.5265	13.3786	9.92589
sc58	33.3313	37.4804	Undetermined	31.556	Undetermined	31.213	30.4881	Undetermined	33.2409	30.7184	28.1538	32.7203	34.0485	12.381	10.0833
sc59	Undetermined	Undetermined	Undetermined	34.0059	11.8237	35.6851	35.3329	30.5066	Undetermined	31.1609	Undetermined	33.9882	36.9472	13.3543	9.68553
sc60	Undetermined	Undetermined	Undetermined	16.6953	14.8944	17.2182	Undetermined	18.1286	Undetermined	NA	Undetermined	17.5879	NA	25.9698	7.9662
sc61	19.2459	Undetermined	Undetermined	Undetermined	14.9202	Undetermined	17.0545	Undetermined	Undetermined	Undetermined	Undetermined	Undetermined	Undetermined	19.6101	8.77539
sc62	Undetermined	Undetermined	Undetermined	17.4478	15.1926	Undetermined	16.8901	Undetermined	18.3715	Undetermined	Undetermined	Undetermined	Undetermined	14.3978	8.63325
sc63	Undetermined	Undetermined	Undetermined	20.8407	15.3559	20.3582	Undetermined	18.2603	Undetermined	Undetermined	Undetermined	28.6653	Undetermined	36.7915	10.3118
sc64	Undetermined	Undetermined	Undetermined	17.3166	15.8457	Undetermined	Undetermined	22.7388	Undetermined	NA	Undetermined	19.1514	NA	11.5692	8.35134
sc65	Undetermined	Undetermined	Undetermined	Undetermined	16.3289	Undetermined	Undetermined	Undetermined	Undetermined	26.2487	Undetermined	Undetermined	Undetermined	36.8289	15.3563
sc66	1.43856	Undetermined	Undetermined	Undetermined	16.4432	22.9044	Undetermined	16.8276	Undetermined	Undetermined	Undetermined	Undetermined	Undetermined	16.5126	8.81283
sc67	Undetermined	Undetermined	Undetermined	31.3582	16.5398	Undetermined	Undetermined	20.9552	Undetermined	17.4381	Undetermined	Undetermined	17.9126	13.7898	8.23892
sc68	Undetermined	Undetermined	Undetermined	34.4532	17.2995	15.4374	33.8213	16.6189	Undetermined	35.2296	Undetermined	Undetermined	37.5727	12.7501	9.72368
sc69	Undetermined	Undetermined	Undetermined	Undetermined	17.446	16.4583	Undetermined	Undetermined	Undetermined	Undetermined	Undetermined	Undetermined	Undetermined	17.1549	10.5946
sc70	20.4119	Undetermined	Undetermined	18.1418	17.5013	37.7549	34.7077	Undetermined	Undetermined	19.318	35.9515	32.084	33.6683	11.8623	9.44413
sc71	Undetermined	Undetermined	Undetermined	34.076	22.5917	23.7734	Undetermined	19.078	Undetermined	17.3936	17.1435	Undetermined	17.7373	15.0882	9.48451
sc72	21.0962	Undetermined	Undetermined	Undetermined	24.1031	29.0904	Undetermined	Undetermined	Undetermined	Undetermined	Undetermined	Undetermined	Undetermined	16.6011	10.0307
sc73	Undetermined	Undetermined	Undetermined	16.7232	26.2122	Undetermined	Undetermined	Undetermined	Undetermined	Undetermined	Undetermined	Undetermined	Undetermined	16.6582	14.5164
sc74	Undetermined	Undetermined	Undetermined	30.2949	27.831	22.2261	Undetermined	Undetermined	Undetermined	18.7375	Undetermined	34.3461	Undetermined	14.8308	16.2359
sc75	Undetermined	Undetermined	Undetermined	Undetermined	28.5135	22.395	Undetermined	Undetermined	Undetermined	Undetermined	Undetermined	Undetermined	Undetermined	15.4767	10.3484
sc76	Undetermined	Undetermined	Undetermined	Undetermined	28.9583	Undetermined	17.2499	Undetermined	Undetermined	19.6336	Undetermined	16.9809	18.3762	15.2085	7.406
sc77	Undetermined	Undetermined	Undetermined	Undetermined	29.1654	14.7914	Undetermined	Undetermined	Undetermined	30.5358	Undetermined	Undetermined	Undetermined	14.0709	8.99213
sc78	Undetermined	Undetermined	Undetermined	Undetermined	29.5381	Undetermined	Undetermined	Undetermined	Undetermined	21.4809	Undetermined	Undetermined	Undetermined	16.1903	11.036
sc79	Undetermined	Undetermined	Undetermined	Undetermined	29.6769	Undetermined	Undetermined	Undetermined	Undetermined	23.7166	Undetermined	Undetermined	Undetermined	14.7453	12.0351
sc80	Undetermined	Undetermined	Undetermined	Undetermined	29.8332	Undetermined	Undetermined	16.845	Undetermined	Undetermined	Undetermined	Undetermined	Undetermined	16.4057	6.71425
sc81	Undetermined	Undetermined	Undetermined	31.6144	29.8668	15.7981	Undetermined	31.6761	Undetermined	NA	Undetermined	32.1638	NA	15.6406	8.88619
sc82	Undetermined	Undetermined	Undetermined	Undetermined	29.957	15.3605	Undetermined	35.7422	Undetermined	Undetermined	Undetermined	21.2683	Undetermined	16.7937	9.42647
sc83	20.1781	Undetermined	Undetermined	25.1718	33.6542	Undetermined	35.0025	16.198	Undetermined	16.4601	Undetermined	34.8308	17.9724	12.3173	8.99056
sc84	23.6281	Undetermined	Undetermined	Undetermined	34.5062	Undetermined	35.6516	17.3796	Undetermined	25.9853	34.7838	16.7673	Undetermined	13.0331	8.13604
sc85	Undetermined	Undetermined	Undetermined	35.2268	35.1963	30.2166	32.238	Undetermined	Undetermined	34.7465	29.2526	37.7061	36.9162	12.5753	9.40926
sc86	30.3961	Undetermined	Undetermined	30.0662	35.3229	29.3525	34.7468	18.0615	Undetermined	36.096	Undetermined	35.7448	27.9883	12.5905	9.03806
sc87	Undetermined	Undetermined	Undetermined	Undetermined	35.7533	Undetermined	Undetermined	Undetermined	Undetermined	Undetermined	Undetermined	Undetermined	37.0156	15.2719	8.57732
sc88	18.567	Undetermined	Undetermined	Undetermined	36.4235	31.8178	14.3978	18.8807	Undetermined	37.3496	Undetermined	32.3063	37.4323	14.0382	8.32204
sc89	Undetermined	Undetermined	Undetermined	Undetermined	underemined	35.2452	35.618	Undetermined	Undetermined	Undetermined	Undetermined	Undetermined	36.5439	12.9523	9.00783
sc90	19.9114	Undetermined	Undetermined	Undetermined	Undetermined	32.1121	35.1727	21.0369	Undetermined	Undetermined	Undetermined	31.6573	17.753	13.1315	8.93426
sc91	Undetermined	Undetermined	Undetermined	Undetermined	Undetermined	Undetermined	Undetermined	Undetermined	Undetermined	Undetermined	Undetermined	Undetermined	18.5045	17.7508	9.3834
sc92	Undetermined	Undetermined	Undetermined	Undetermined	Undetermined	15.7152	34.9665	17.0235	Undetermined	Undetermined	Undetermined	31.4686	22.636	12.7085	9.27583
sc93	21.9726	Undetermined	Undetermined	Undetermined	Undetermined	17.316	36.1047	17.905	Undetermined	18.8409	Undetermined	Undetermined	26.8614	13.4723	8.43493
sc94	Undetermined	Undetermined	Undetermined	28.1762	Undetermined	33.8427	33.9206	Undetermined	Undetermined	20.2807	32.3881	34.2439	34.9796	11.8268	11.8512
sc95	Undetermined	Undetermined	Undetermined	Undetermined	Undetermined	37.3878	33.9686	Undetermined	Undetermined	Undetermined	Undetermined	25.4789	35.8409	14.0278	9.19178
sc96	Undetermined	Undetermined	Undetermined	36.5232	Undetermined	Undetermined	15.34	27.9209	Undetermined	30.9197	10.9202	36.0309	35.9753	12.7606	9.05149
sc97	21.3486	Undetermined	Undetermined	Undetermined	Undetermined	33.9551	35.3094	17.7839	Undetermined	23.6164	Undetermined	Undetermined	36.1024	12.8788	10.1611
sc98	21.2502	Undetermined	Undetermined	31.5543	Undetermined	Undetermined	16.978	17.2694	Undetermined	32.4602	Undetermined	Undetermined	36.2077	12.2813	9.44486
sc99	Undetermined	Undetermined	Undetermined	Undetermined	Undetermined	34.9167	35.2002	Undetermined	Undetermined	Undetermined	Undetermined	17.464	36.2255	12.5458	8.79361
sc100	Undetermined	Undetermined	Undetermined	Undetermined	Undetermined	37.3349	34.5159	Undetermined	Undetermined	Undetermined	Undetermined	35.6274	36.315	12.4591	8.24614
sc101	Undetermined	Undetermined	Undetermined	Undetermined	Undetermined	35.8932	35.3172	18.0316	Undetermined	16.4827	Undetermined	Undetermined	36.4245	12.6859	9.40878
sc102	26.9234	Undetermined	Undetermined	28.4536	Undetermined	31.3648	33.836	16.2318	Undetermined	31.6379	34.6281	32.2989	36.4554	13.212	9.15912
sc103	Undetermined	Undetermined	Undetermined	Undetermined	Undetermined	25.32	34.9187	16.997	Undetermined	Undetermined	Undetermined	34.9861	36.5392	13.6833	9.29199
sc104	34.916	Undetermined	Undetermined	Undetermined	Undetermined	35.6229	Undetermined	Undetermined	Undetermined	Undetermined	Undetermined	35.2007	36.6087	13.2694	9.65579
sc105	35.1975	Undetermined	Undetermined	18.2384	Undetermined	36.2913	31.3029	17.9684	Undetermined	Undetermined	28.3586	35.1054	36.6146	14.0852	8.96772
sc106	Undetermined	Undetermined	Undetermined	36.1582	Undetermined	30.3494	34.3435	Undetermined	Undetermined	33.0152	Undetermined	36.0976	36.6183	12.3265	9.47834
sc107	Undetermined	Undetermined	Undetermined	Undetermined	Undetermined	35.3752	34.4695	Undetermined	Undetermined	Undetermined	Undetermined	Undetermined	36.6772	12.8543	9.12182
sc108	21.0918	Undetermined	Undetermined	Undetermined	Undetermined	36.2403	34.872	17.1702	Undetermined	Undetermined	Undetermined	27.0356	36.8288	13.8322	8.28694
sc109	Undetermined	Undetermined	Undetermined	18.6839	Undetermined	Undetermined	34.3801	17.1854	Undetermined	Undetermined	Undetermined	Undetermined	36.8537	12.843	9.47628
sc110	Undetermined	Undetermined	Undetermined	20.1105	Undetermined	Undetermined	34.6345	29.2403	Undetermined	Undetermined	Undetermined	Undetermined	36.9639	14.8483	9.14904
sc111	Undetermined	Undetermined	Undetermined	Undetermined	Undetermined	35.8296	36.9325	Undetermined	Undetermined	Undetermined	Undetermined	Undetermined	37.0157	13.7233	9.17441
sc112	35.7402	Undetermined	Undetermined	Undetermined	Undetermined	34.8241	35.6565	Undetermined	Undetermined	Undetermined	35.7918	33.9424	37.0597	12.994	6.87854
sc113	Undetermined	Undetermined	Undetermined	Undetermined	Undetermined	30.3245	Undetermined	Undetermined	37.1318	Undetermined	34.6492	34.9992	37.1174	12.0255	9.56046
sc114	Undetermined	Undetermined	Undetermined	Undetermined	Undetermined	34.7821	34.4517	19.2398	Undetermined	36.2747	Undetermined	35.1647	37.2304	15.2223	9.14869
sc115	Undetermined	Undetermined	Undetermined	Undetermined	Undetermined	Undetermined	36.8924	Undetermined	Undetermined	37.5949	Undetermined	35.3514	37.2576	13.2463	8.74156
sc116	Undetermined	Undetermined	Undetermined	Undetermined	Undetermined	17.3567	30.6773	28.0708	Undetermined	Undetermined	Undetermined	29.695	37.2793	13.7797	9.03142
sc117	20.9705	Undetermined	Undetermined	37.6121	Undetermined	Undetermined	14.2445	Undetermined	16.8321	Undetermined	Undetermined	Undetermined	37.3017	12.2676	8.63652
sc118	Undetermined	Undetermined	Undetermined	Undetermined	Undetermined	37.7851	35.2413	Undetermined	Undetermined	Undetermined	Undetermined	35.268	37.4209	13.0449	9.26418
sc119	31.1232	Undetermined	Undetermined	18.2045	Undetermined	25.4396	33.5692	17.8233	Undetermined	17.424	Undetermined	19.9723	37.4556	12.5601	9.94786
sc120	20.9541	Undetermined	Undetermined	Undetermined	Undetermined	36.5237	30.7833	30.9791	Undetermined	Undetermined	29.73	Undetermined	37.4686	13.4358	6.9598
sc121	21.1063	Undetermined	Undetermined	38.7594	Undetermined	36.4941	33.9349	17.9337	Undetermined	15.5731	34.9102	Undetermined	37.4847	13.0755	9.01324
sc122	Undetermined	Undetermined	Undetermined	24.1586	Undetermined	24.7444	35.3861	16.1127	Undetermined	23.3306	Undetermined	25.8485	37.5221	13.0049	9.21465
sc123	Undetermined	Undetermined	Undetermined	Undetermined	Undetermined	35.468	36.498	Undetermined	Undetermined	Undetermined	Undetermined	36.8744	37.5249	13.1677	9.22051
sc124	Undetermined	Undetermined	Undetermined	Undetermined	Undetermined	Undetermined	35.4269	Undetermined	Undetermined	Undetermined	Undetermined	35.6038	37.619	12.3828	8.77809
sc125	Undetermined	Undetermined	Undetermined	Undetermined	Undetermined	36.6045	33.3617	Undetermined	Undetermined	Undetermined	Undetermined	34.5833	37.638	12.6181	9.20897
sc126	Undetermined	Undetermined	Undetermined	25.5045	Undetermined	33.617	33.8796	28.5186	Undetermined	Undetermined	Undetermined	38.53	37.6803	12.4155	8.93444
sc127	18.6519	Undetermined	Undetermined	Undetermined	Undetermined	38.3546	13.5575	Undetermined	Undetermined	Undetermined	10.4125	38.6147	37.7766	12.8222	9.4195
sc128	Undetermined	Undetermined	Undetermined	Undetermined	Undetermined	29.4328	34.7971	19.5411	Undetermined	Undetermined	Undetermined	37.2136	38.0965	12.0238	9.49803
sc129	Undetermined	Undetermined	Undetermined	Undetermined	Undetermined	Undetermined	35.6887	Undetermined	Undetermined	Undetermined	Undetermined	Undetermined	38.1925	12.4007	9.14572
sc130	Undetermined	Undetermined	Undetermined	16.6727	Undetermined	38.3334	33.8397	16.7086	Undetermined	36.3645	34.8961	35.7422	38.3059	17.757	9.06973
sc131	Undetermined	Undetermined	Undetermined	17.3785	Undetermined	35.2796	Undetermined	17.226	Undetermined	Undetermined	Undetermined	34.8564	39.3531	13.4999	9.94105
sc132	Undetermined	Undetermined	Undetermined	26.6554	Undetermined	37.2798	33.9795	18.8523	Undetermined	Undetermined	34.9669	Undetermined	39.3744	14.4582	9.12389
sc133	20.2794	Undetermined	Undetermined	26.168	Undetermined	17.3492	36.9901	25.3671	Undetermined	NA	Undetermined	Undetermined	NA	14.2585	8.4708
sc134	Undetermined	Undetermined	Undetermined	38.5218	Undetermined	19.4687	Undetermined	28.1945	Undetermined	NA	Undetermined	27.0904	NA	15.2135	8.75883
sc135	31.9931	Undetermined	Undetermined	Undetermined	Undetermined	25.6718	Undetermined	16.5866	Undetermined	NA	Undetermined	29.0274	NA	14.5301	8.41266
sc136	Undetermined	Undetermined	Undetermined	Undetermined	Undetermined	25.9773	Undetermined	16.6835	Undetermined	NA	Undetermined	17.9166	NA	16.1922	8.543
sc137	31.6603	Undetermined	Undetermined	16.9691	Undetermined	30.49	Undetermined	18.6665	Undetermined	NA	Undetermined	31.1865	NA	13.111	8.53354
sc138	37.1115	Undetermined	Undetermined	35.9637	Undetermined	32.4275	Undetermined	30.5924	Undetermined	NA	29.5308	21.1363	NA	29.1021	9.30521
sc139	26.286	Undetermined	Undetermined	17.7979	Undetermined	Undetermined	Undetermined	21.0694	Undetermined	NA	Undetermined	35.9755	NA	13.72	8.77701
sc140	Undetermined	Undetermined	Undetermined	18.11	Undetermined	15.3631	Undetermined	16.829	Undetermined	Undetermined	Undetermined	Undetermined	Undetermined	35.9284	13.4965
sc141	Undetermined	Undetermined	Undetermined	Undetermined	Undetermined	17.3093	Undetermined	Undetermined	Undetermined	Undetermined	Undetermined	Undetermined	Undetermined	16.2842	14.4592
sc142	Undetermined	Undetermined	Undetermined	Undetermined	Undetermined	22.9287	Undetermined	Undetermined	Undetermined	Undetermined	Undetermined	18.7113	Undetermined	15.5058	10.3313
sc143	Undetermined	Undetermined	Undetermined	Undetermined	Undetermined	23.885	Undetermined	Undetermined	Undetermined	17.3353	Undetermined	17.8205	Undetermined	17.5007	9.20575
sc144	Undetermined	Undetermined	Undetermined	Undetermined	Undetermined	34.846	36.2333	Undetermined	Undetermined	37.2568	34.9193	32.0017	Undetermined	12.331	9.38833
sc145	21.5204	Undetermined	Undetermined	Undetermined	Undetermined	35.0174	33.9214	16.7025	Undetermined	Undetermined	33.9691	38.6149	Undetermined	13.5553	8.31212
sc146	Undetermined	Undetermined	Undetermined	Undetermined	Undetermined	35.2018	33.9773	18.1605	Undetermined	17.2093	32.6203	36.7721	Undetermined	27.9831	9.45546
sc147	Undetermined	Undetermined	Undetermined	17.7078	Undetermined	Undetermined	Undetermined	Undetermined	Undetermined	Undetermined	Undetermined	15.9493	Undetermined	15.9589	11.38
sc148	Undetermined	Undetermined	Undetermined	Undetermined	Undetermined	Undetermined	Undetermined	19.7789	Undetermined	Undetermined	Undetermined	16.6554	Undetermined	17.0103	10.9124
sc149	Undetermined	Undetermined	Undetermined	34.389	Undetermined	Undetermined	Undetermined	17.9887	Undetermined	Undetermined	Undetermined	17.9849	Undetermined	15.8393	9.01792
sc150	Undetermined	Undetermined	Undetermined	Undetermined	Undetermined	Undetermined	Undetermined	20.8647	Undetermined	Undetermined	Undetermined	18.9672	Undetermined	36.1264	8.5221
sc151	Undetermined	Undetermined	Undetermined	29.0553	Undetermined	Undetermined	34.5734	17.9664	Undetermined	16.733	34.853	35.5004	Undetermined	14.5152	9.37829
sc152	Undetermined	Undetermined	Undetermined	1.7036	Undetermined	Undetermined	Undetermined	Undetermined	Undetermined	Undetermined	Undetermined	Undetermined	Undetermined	16.4974	12.5123
sc153	Undetermined	Undetermined	Undetermined	18.0134	Undetermined	Undetermined	Undetermined	17.7056	Undetermined	Undetermined	Undetermined	Undetermined	Undetermined	14.1736	11.2411
sc154	Undetermined	Undetermined	Undetermined	18.0498	Undetermined	Undetermined	Undetermined	Undetermined	Undetermined	Undetermined	Undetermined	Undetermined	Undetermined	15.5486	13.6961
sc155	24.0043	Undetermined	Undetermined	18.716	Undetermined	Undetermined	Undetermined	Undetermined	Undetermined	27.3592	Undetermined	Undetermined	Undetermined	15.9302	10.5469
sc156	19.0823	Undetermined	Undetermined	Undetermined	Undetermined	Undetermined	18.6134	Undetermined	Undetermined	Undetermined	Undetermined	Undetermined	Undetermined	13.991	11.8278
sc157	19.8373	Undetermined	Undetermined	Undetermined	Undetermined	Undetermined	13.6065	16.1241	Undetermined	Undetermined	12.9743	Undetermined	Undetermined	12.7128	8.63857
sc158	20.864	Undetermined	Undetermined	Undetermined	Undetermined	Undetermined	Undetermined	18.6591	Undetermined	Undetermined	Undetermined	Undetermined	Undetermined	16.3878	8.47444
sc159	21.0529	Undetermined	Undetermined	Undetermined	Undetermined	Undetermined	Undetermined	22.3752	Undetermined	Undetermined	Undetermined	Undetermined	Undetermined	17.3116	11.553

## Sheet: Sheet1
Sample	sox10	elavl3	ltk	neurog1	pax7b	phox2b	pnp4a	mitfa	xdh	mpba	tyrp1b	snail2	sox9b	rpl13	Kan	rlp13/norm Kan
sc1	40	40	14.6893	40	40	40	40	17.4298	40	40	40	17.0562	40	15.042	9.03913	6.00291
sc2	40	40	16.3174	40	40	36.769	36.0406	40	40	40	40	35.3624	39.007	12.3517	9.19723	3.1545
sc3	21.0457	40	16.7298	36.8408	40	36.1267	40	27.2014	40	NA	40	28.8538	NA	13.305	8.57841	4.7266
sc4	22.6835	40	19.8724	26.7444	40	27.4865	40	17.3848	40	17.4923	16.2146	18.2128	40	17.2757	6.39734	10.8784
sc5	40	40	19.9055	20.6288	40	15.3288	40	21.5902	40	30.9372	40	40	40	16.2106	10.6631	5.54753
sc6	29.5666	40	20.0623	34.2895	40	16.6178	34.5824	25.2464	40	24.9624	40	35.8064	26.1201	12.5182	9.10335	3.41484
sc7	18.5791	40	21.1706	40	40	40	40	40	40	24.369	40	40	40	37.6124	9.51683	28.0955
sc8	40	16.8784	21.7432	40	40	22.6097	40	20.9409	40	40	40	40	18.0935	13.9019	6.79075	7.11117
sc9	40	40	21.7601	40	40	34.9558	14.6213	18.1178	18.6486	36.3492	40	35.2931	40	15.1704	8.88699	6.28336
sc10	22.0107	40	21.7758	20.0618	40	15.3125	35.7828	16.3204	40	21.4103	40	35.0695	37.1584	14.4048	8.61246	5.79235
sc11	40	40	22.6271	35.2035	27.8562	26.2427	35.8199	40	40	36.2617	40	33.3234	39.2275	15.3945	9.22263	6.1719
sc12	40	34.1394	22.6459	17.2136	34.1324	35.5352	35.0112	21.2082	35.9348	34.6665	33.5207	28.1959	36.24	12.1575	9.99507	2.16245
sc13	32.4399	15.9639	23.4433	17.3067	30.373	16.417	33.9534	16.4147	40	31.6464	40	36.3291	40	13.1043	8.96769	4.13665
sc14	40	40	24.1444	31.6673	40	40	32.307	40	40	23.6939	28.0323	34.7459	35.3496	15.2165	10.8376	4.37898
sc15	40	40	24.96	27.3259	24.5658	40	40	40	40	40	40	40	20.0219	13.9525	9.32673	4.62574
sc16	40	40	25.2229	19.3964	40	40	40	40	40	16.8643	40	40	20.8341	16.9784	8.24062	8.73775
sc17	26.7525	40	25.5046	15.9353	14.94	16.205	24.6063	40	27.3514	15.01	30.2808	16.896	19.255	14.598	10.4706	4.12745
sc18	18.3804	40	26.3262	40	40	16.9133	36.4283	17.3571	40	NA	40	16.8023	NA	15.1408	8.79308	6.34776
sc19	40	40	26.4072	40	40	34.3457	34.7523	40	40	40	34.5162	34.3557	40	12.5915	8.45973	4.13175
sc20	40	40	26.8396	28.6549	40	30.0273	35.2465	31.5349	40	NA	40	19.5603	NA	27.6768	8.51179	19.165
sc21	40	40	27.8425	40	40	40	16.5736	40	40	17.3021	40	40	40	37.4885	8.78892	28.6996
sc22	20.0811	40	27.8671	40	40	40	40	40	40	19.9311	40	40	40	14.1808	9.35767	4.82311
sc23	40	40	28.0975	17.9368	40	35.8917	35.9234	19.102	40	16.6498	40	35.0761	19.0275	12.4719	9.00329	3.46857
sc24	40	40	28.2611	18.2002	40	16.439	40	15.8928	40	NA	40	20.2472	NA	12.9636	8.55814	4.40546
sc25	34.4707	40	28.5676	19.8491	40	37.579	32.9639	15.6813	40	21.7716	40	34.9367	37.0061	12.3619	9.90288	2.45903
sc26	40	40	28.9578	17.2535	40	33.9645	35.9771	17.6571	40	35.1235	34.7237	17.2373	36.6792	14.1934	8.20713	5.98622
sc27	26.0682	16.0951	29.9655	24.7843	34.7673	40	32.3068	17.1643	35.8248	27.1936	31.7118	34.1902	29.1011	12.125	8.85555	3.26946
sc28	34.0972	40	30.4604	40	40	37.5894	30.3484	22.3943	40	NA	40	40	NA	27.6784	9.36094	18.3175
sc29	21.0683	32.8692	30.8416	23.2625	34.5355	40	35.4248	17.2378	40	22.5849	40	34.469	24.7455	12.0406	9.24285	2.79771
sc30	26.502	32.7373	31.8857	33.1233	34.06	32.9118	32.6481	40	35.0867	31.8763	31.5741	16.0491	35.0682	15.0302	8.94774	6.08243
sc31	20.5965	34.0535	33.0564	33.8425	33.0563	32.722	33.4831	40	35.6181	32.5553	31.5155	22.7117	34.9752	12.4838	6.88115	5.60266
sc32	21.4381	40	33.2877	16.3239	14.2643	15.2997	40	21.4614	40	16.5977	40	14.6015	19.462	15.1131	10.4417	4.67136
sc33	20.8833	40	33.6573	20.8541	40	16.7954	40	17.8323	40	NA	40	40	NA	12.7833	8.68171	4.10154
sc34	33.9322	35.7676	33.8429	37.0951	36.9522	35.1378	32.39	35.211	34.5932	33.6249	29.6536	34.6252	28.3881	37.3146	9.67391	27.6407
sc35	40	40	34.1692	40	15.9256	24.4959	40	40	40	40	40	40	40	14.6111	8.30135	6.30972
sc36	40	40	34.1887	40	40	33.558	34.4013	16.418	40	17.3074	33.1699	33.4097	37.8318	12.4131	9.28561	3.12754
sc37	40	40	34.551	40	16.311	40	16.8269	40	40	17.8385	40	40	40	14.0344	6.43103	7.60334
sc38	40	40	34.7699	40	40	16.6703	36.4606	18.4834	40	40	40	36.3086	37.253	14.0423	9.37552	4.66683
sc39	40	40	34.8676	40	40	40	40	17.2091	40	40	40	40	40	16.7496	9.55824	7.19135
sc40	40	34.7667	34.9624	33.9156	18.9442	33.3966	33.3535	18.0854	33.827	32.7041	31.5758	33.2679	34.7217	13.2844	9.62614	3.65821
sc41	40	40	34.9989	40	40	34.9097	35.8514	40	40	21.1742	40	37.6891	36.9865	12.8572	9.31256	3.54467
sc42	40	40	35.1054	23.86	40	40	40	17.1444	40	25.4957	36.5418	36.43	36.5341	12.291	9.55659	2.73439
sc43	40	40	35.1718	40	19.679	40	40	32.1003	40	NA	40	40	NA	14.6195	7.89684	6.72267
sc44	40	40	35.7118	29.6826	33.6382	34.3847	32.6552	40	40	33.2957	32.8924	24.4375	40	14.2486	9.87371	4.37492
sc45	40	40	36.3619	30.6435	40	34.373	40	16.9521	40	NA	40	35.6647	NA	11.565	9.39906	2.16595
sc46	19.6798	14.9325	40	16.456	40	15.4446	17.167	20.4319	40	17.8123	15.179	13.1911	40	12.779	11.3372	1.44179
sc47	40	15.4128	40	40	15.8905	40	17.7629	17.2607	40	40	14.9751	16.0314	40	13.2852	6.44045	6.84477
sc48	40	16.4632	40	34.6405	29.475	40	17.8299	26.6471	40	40	16.6641	40	40	14.868	7.42204	7.446
sc49	40	16.715	40	40	40	40	33.3748	40	40	34.5674	32.5337	33.4339	37.2585	12.5169	8.14363	4.3733
sc50	40	16.8861	40	16.4348	16.1703	40	40	40	40	40	40	40	40	14.8575	6.26475	8.59275
sc51	40	16.9512	40	18.5844	40	40	40	18.2106	40	40	14.6682	17.3126	40	16.7887	8.60606	8.18262
sc52	18.0526	30.2309	40	40	40	40	14.8128	Underemined	17.9182	16.8786	26.7987	35.1568	40	12.7706	8.48851	4.28206
sc53	40	31.8893	40	17.5401	28.8181	40	40	17.8464	40	40	16.2922	40	40	16.3196	9.53755	6.78204
sc54	40	34.1605	40	19.6471	16.0844	33.859	33.4457	17.0821	35.7085	17.5769	32.7664	33.6701	34.7039	12.292	9.09568	3.1963
sc55	40	34.1999	40	33.9264	40	35.9258	37.0062	40	40	35.9424	36.4897	40	17.1018	12.7728	9.29783	3.47493
sc56	34.5485	34.3782	40	33.1051	32.5971	32.5383	32.5522	40	40	31.2275	30.3548	25.8554	34.8176	13.1073	9.69409	3.41326
sc57	40	35.4168	40	33.8646	40	16.0173	32.6195	18.2618	34.7075	26.4435	31.3027	16.84	35.5265	13.3786	9.92589	3.4527
sc58	33.3313	37.4804	40	31.556	40	31.213	30.4881	40	33.2409	30.7184	28.1538	32.7203	34.0485	12.381	10.0833	2.29768
sc59	40	40	40	34.0059	11.8237	35.6851	35.3329	30.5066	40	31.1609	40	33.9882	36.9472	13.3543	9.68553	3.66879
sc60	40	40	40	16.6953	14.8944	17.2182	40	18.1286	40	NA	40	17.5879	NA	25.9698	7.9662	18.0036
sc61	19.2459	40	40	40	14.9202	40	17.0545	40	40	40	40	40	40	19.6101	8.77539	10.8347
sc62	40	40	40	17.4478	15.1926	40	16.8901	40	18.3715	40	40	40	40	14.3978	8.63325	5.76456
sc63	40	40	40	20.8407	15.3559	20.3582	40	18.2603	40	40	40	28.6653	40	36.7915	10.3118	26.4797
sc64	40	40	40	17.3166	15.8457	40	40	22.7388	40	NA	40	19.1514	NA	11.5692	8.35134	3.21786
sc65	40	40	40	40	16.3289	40	40	40	40	26.2487	40	40	40	36.8289	15.3563	21.4726
sc66	1.43856	40	40	40	16.4432	22.9044	40	16.8276	40	40	40	40	40	16.5126	8.81283	7.69978
sc67	40	40	40	31.3582	16.5398	40	40	20.9552	40	17.4381	40	40	17.9126	13.7898	8.23892	5.55086
sc68	40	40	40	34.4532	17.2995	15.4374	33.8213	16.6189	40	35.2296	40	40	37.5727	12.7501	9.72368	3.0264
sc69	40	40	40	40	17.446	16.4583	40	40	40	40	40	40	40	17.1549	10.5946	6.56027
sc70	20.4119	40	40	18.1418	17.5013	37.7549	34.7077	40	40	19.318	35.9515	32.084	33.6683	11.8623	9.44413	2.41817
sc71	40	40	40	34.076	22.5917	23.7734	40	19.078	40	17.3936	17.1435	40	17.7373	15.0882	9.48451	5.6037
sc72	21.0962	40	40	40	24.1031	29.0904	40	40	40	40	40	40	40	16.6011	10.0307	6.57043
sc73	40	40	40	16.7232	26.2122	40	40	40	40	40	40	40	40	16.6582	14.5164	2.14174
sc74	40	40	40	30.2949	27.831	22.2261	40	40	40	18.7375	40	34.3461	40	14.8308	16.2359	-1.40507
sc75	40	40	40	40	28.5135	22.395	40	40	40	40	40	40	40	15.4767	10.3484	5.12831
sc76	40	40	40	40	28.9583	40	17.2499	40	40	19.6336	40	16.9809	18.3762	15.2085	7.406	7.80247
sc77	40	40	40	40	29.1654	14.7914	40	40	40	30.5358	40	40	40	14.0709	8.99213	5.07876
sc78	40	40	40	40	29.5381	40	40	40	40	21.4809	40	40	40	16.1903	11.036	5.15423
sc79	40	40	40	40	29.6769	40	40	40	40	23.7166	40	40	40	14.7453	12.0351	2.71019
sc80	40	40	40	40	29.8332	40	40	16.845	40	40	40	40	40	16.4057	6.71425	9.69149
sc81	40	40	40	31.6144	29.8668	15.7981	40	31.6761	40	NA	40	32.1638	NA	15.6406	8.88619	6.75436
sc82	40	40	40	40	29.957	15.3605	40	35.7422	40	40	40	21.2683	40	16.7937	9.42647	7.36718
sc83	20.1781	40	40	25.1718	33.6542	40	35.0025	16.198	40	16.4601	40	34.8308	17.9724	12.3173	8.99056	3.3267
sc84	23.6281	40	40	40	34.5062	40	35.6516	17.3796	40	25.9853	34.7838	16.7673	40	13.0331	8.13604	4.89708
sc85	40	40	40	35.2268	35.1963	30.2166	32.238	40	40	34.7465	29.2526	37.7061	36.9162	12.5753	9.40926	3.16603
sc86	30.3961	40	40	30.0662	35.3229	29.3525	34.7468	18.0615	40	36.096	40	35.7448	27.9883	12.5905	9.03806	3.55246
sc87	40	40	40	40	35.7533	40	40	40	40	40	40	40	37.0156	15.2719	8.57732	6.69454
sc88	18.567	40	40	40	36.4235	31.8178	14.3978	18.8807	40	37.3496	40	32.3063	37.4323	14.0382	8.32204	5.71615
sc89	40	40	40	40	underemined	35.2452	35.618	40	40	40	40	40	36.5439	12.9523	9.00783	3.94451
sc90	19.9114	40	40	40	40	32.1121	35.1727	21.0369	40	40	40	31.6573	17.753	13.1315	8.93426	4.19722
sc91	40	40	40	40	40	40	40	40	40	40	40	40	18.5045	17.7508	9.3834	8.3674
sc92	40	40	40	40	40	15.7152	34.9665	17.0235	40	40	40	31.4686	22.636	12.7085	9.27583	3.43262
sc93	21.9726	40	40	40	40	17.316	36.1047	17.905	40	18.8409	40	40	26.8614	13.4723	8.43493	5.0374
sc94	40	40	40	28.1762	40	33.8427	33.9206	40	40	20.2807	32.3881	34.2439	34.9796	11.8268	11.8512	-0.0243588
sc95	40	40	40	40	40	37.3878	33.9686	40	40	40	40	25.4789	35.8409	14.0278	9.19178	4.83606
sc96	40	40	40	36.5232	40	40	15.34	27.9209	40	30.9197	10.9202	36.0309	35.9753	12.7606	9.05149	3.70915
sc97	21.3486	40	40	40	40	33.9551	35.3094	17.7839	40	23.6164	40	40	36.1024	12.8788	10.1611	2.71771
sc98	21.2502	40	40	31.5543	40	40	16.978	17.2694	40	32.4602	40	40	36.2077	12.2813	9.44486	2.83643
sc99	40	40	40	40	40	34.9167	35.2002	40	40	40	40	17.464	36.2255	12.5458	8.79361	3.75217
sc100	40	40	40	40	40	37.3349	34.5159	40	40	40	40	35.6274	36.315	12.4591	8.24614	4.21298
sc101	40	40	40	40	40	35.8932	35.3172	18.0316	40	16.4827	40	40	36.4245	12.6859	9.40878	3.27714
sc102	26.9234	40	40	28.4536	40	31.3648	33.836	16.2318	40	31.6379	34.6281	32.2989	36.4554	13.212	9.15912	4.05293
sc103	40	40	40	40	40	25.32	34.9187	16.997	40	40	40	34.9861	36.5392	13.6833	9.29199	4.39135
sc104	34.916	40	40	40	40	35.6229	40	40	40	40	40	35.2007	36.6087	13.2694	9.65579	3.61357
sc105	35.1975	40	40	18.2384	40	36.2913	31.3029	17.9684	40	40	28.3586	35.1054	36.6146	14.0852	8.96772	5.11745
sc106	40	40	40	36.1582	40	30.3494	34.3435	40	40	33.0152	40	36.0976	36.6183	12.3265	9.47834	2.84821
sc107	40	40	40	40	40	35.3752	34.4695	40	40	40	40	40	36.6772	12.8543	9.12182	3.73252
sc108	21.0918	40	40	40	40	36.2403	34.872	17.1702	40	40	40	27.0356	36.8288	13.8322	8.28694	5.54527
sc109	40	40	40	18.6839	40	40	34.3801	17.1854	40	40	40	40	36.8537	12.843	9.47628	3.36668
sc110	40	40	40	20.1105	40	40	34.6345	29.2403	40	40	40	40	36.9639	14.8483	9.14904	5.69928
sc111	40	40	40	40	40	35.8296	36.9325	40	40	40	40	40	37.0157	13.7233	9.17441	4.54886
sc112	35.7402	40	40	40	40	34.8241	35.6565	40	40	40	35.7918	33.9424	37.0597	12.994	6.87854	6.11546
sc113	40	40	40	40	40	30.3245	40	40	37.1318	40	34.6492	34.9992	37.1174	12.0255	9.56046	2.46507
sc114	40	40	40	40	40	34.7821	34.4517	19.2398	40	36.2747	40	35.1647	37.2304	15.2223	9.14869	6.07361
sc115	40	40	40	40	40	40	36.8924	40	40	37.5949	40	35.3514	37.2576	13.2463	8.74156	4.50474
sc116	40	40	40	40	40	17.3567	30.6773	28.0708	40	40	40	29.695	37.2793	13.7797	9.03142	4.74827
sc117	20.9705	40	40	37.6121	40	40	14.2445	40	16.8321	40	40	40	37.3017	12.2676	8.63652	3.63109
sc118	40	40	40	40	40	37.7851	35.2413	40	40	40	40	35.268	37.4209	13.0449	9.26418	3.78077
sc119	31.1232	40	40	18.2045	40	25.4396	33.5692	17.8233	40	17.424	40	19.9723	37.4556	12.5601	9.94786	2.61223
sc120	20.9541	40	40	40	40	36.5237	30.7833	30.9791	40	40	29.73	40	37.4686	13.4358	6.9598	6.47603
sc121	21.1063	40	40	38.7594	40	36.4941	33.9349	17.9337	40	15.5731	34.9102	40	37.4847	13.0755	9.01324	4.06222
sc122	40	40	40	24.1586	40	24.7444	35.3861	16.1127	40	23.3306	40	25.8485	37.5221	13.0049	9.21465	3.79026
sc123	40	40	40	40	40	35.468	36.498	40	40	40	40	36.8744	37.5249	13.1677	9.22051	3.94717
sc124	40	40	40	40	40	40	35.4269	40	40	40	40	35.6038	37.619	12.3828	8.77809	3.60467
sc125	40	40	40	40	40	36.6045	33.3617	40	40	40	40	34.5833	37.638	12.6181	9.20897	3.40915
sc126	40	40	40	25.5045	40	33.617	33.8796	28.5186	40	40	40	38.53	37.6803	12.4155	8.93444	3.48104
sc127	18.6519	40	40	40	40	38.3546	13.5575	40	40	40	10.4125	38.6147	37.7766	12.8222	9.4195	3.40272
sc128	40	40	40	40	40	29.4328	34.7971	19.5411	40	40	40	37.2136	38.0965	12.0238	9.49803	2.52572
sc129	40	40	40	40	40	40	35.6887	40	40	40	40	40	38.1925	12.4007	9.14572	3.25497
sc130	40	40	40	16.6727	40	38.3334	33.8397	16.7086	40	36.3645	34.8961	35.7422	38.3059	17.757	9.06973	8.68729
sc131	40	40	40	17.3785	40	35.2796	40	17.226	40	40	40	34.8564	39.3531	13.4999	9.94105	3.55884
sc132	40	40	40	26.6554	40	37.2798	33.9795	18.8523	40	40	34.9669	40	39.3744	14.4582	9.12389	5.33432
sc133	20.2794	40	40	26.168	40	17.3492	36.9901	25.3671	40	NA	40	40	NA	14.2585	8.4708	5.78774
sc134	40	40	40	38.5218	40	19.4687	40	28.1945	40	NA	40	27.0904	NA	15.2135	8.75883	6.45469
sc135	31.9931	40	40	40	40	25.6718	40	16.5866	40	NA	40	29.0274	NA	14.5301	8.41266	6.11745
sc136	40	40	40	40	40	25.9773	40	16.6835	40	NA	40	17.9166	NA	16.1922	8.543	7.64921
sc137	31.6603	40	40	16.9691	40	30.49	40	18.6665	40	NA	40	31.1865	NA	13.111	8.53354	4.57743
sc138	37.1115	40	40	35.9637	40	32.4275	40	30.5924	40	NA	29.5308	21.1363	NA	29.1021	9.30521	19.7969
sc139	26.286	40	40	17.7979	40	40	40	21.0694	40	NA	40	35.9755	NA	13.72	8.77701	4.94295
sc140	40	40	40	18.11	40	15.3631	40	16.829	40	40	40	40	40	35.9284	13.4965	22.4319
sc141	40	40	40	40	40	17.3093	40	40	40	40	40	40	40	16.2842	14.4592	1.82499
sc142	40	40	40	40	40	22.9287	40	40	40	40	40	18.7113	40	15.5058	10.3313	5.17445
sc143	40	40	40	40	40	23.885	40	40	40	17.3353	40	17.8205	40	17.5007	9.20575	8.29498
sc144	40	40	40	40	40	34.846	36.2333	40	40	37.2568	34.9193	32.0017	40	12.331	9.38833	2.94271
sc145	21.5204	40	40	40	40	35.0174	33.9214	16.7025	40	40	33.9691	38.6149	40	13.5553	8.31212	5.2432
sc146	40	40	40	40	40	35.2018	33.9773	18.1605	40	17.2093	32.6203	36.7721	40	27.9831	9.45546	18.5276
sc147	40	40	40	17.7078	40	40	40	40	40	40	40	15.9493	40	15.9589	11.38	4.57888
sc148	40	40	40	40	40	40	40	19.7789	40	40	40	16.6554	40	17.0103	10.9124	6.0979
sc149	40	40	40	34.389	40	40	40	17.9887	40	40	40	17.9849	40	15.8393	9.01792	6.82141
sc150	40	40	40	40	40	40	40	20.8647	40	40	40	18.9672	40	36.1264	8.5221	27.6042
sc151	40	40	40	29.0553	40	40	34.5734	17.9664	40	16.733	34.853	35.5004	40	14.5152	9.37829	5.13688
sc152	40	40	40	1.7036	40	40	40	40	40	40	40	40	40	16.4974	12.5123	3.98508
sc153	40	40	40	18.0134	40	40	40	17.7056	40	40	40	40	40	14.1736	11.2411	2.93243
sc154	40	40	40	18.0498	40	40	40	40	40	40	40	40	40	15.5486	13.6961	1.85249
sc155	24.0043	40	40	18.716	40	40	40	40	40	27.3592	40	40	40	15.9302	10.5469	5.38325
sc156	19.0823	40	40	40	40	40	18.6134	40	40	40	40	40	40	13.991	11.8278	2.16314
sc157	19.8373	40	40	40	40	40	13.6065	16.1241	40	40	12.9743	40	40	12.7128	8.63857	4.07422
sc158	20.864	40	40	40	40	40	40	18.6591	40	40	40	40	40	16.3878	8.47444	7.91334
sc159	21.0529	40	40	40	40	40	40	22.3752	40	40	40	40	40	17.3116	11.553	5.75854

## Sheet: Sheet2
Sample	sox10	elavl3	ltk	neurog1	pax7b	phox2b	pnp4a	mitfa	xdh	mpba	tyrp1b	snail2	sox9b	rpl13	Kan	rlp13/norm Kan
sc1	1	1	4.16191e+07	1	1	1	1	6.22759e+06	1	1	1	8.06812e+06	1	3.25907e+07	2.09002e+09	1.71453e+10
sc2	1	1	1.34644e+07	1	1	9.38901	15.5555	1	1	1	1	24.8927	1.99028	2.10358e+08	1.87309e+09	1.23481e+11
sc3	507930	1	1.01164e+07	8.93312	1	14.6552	1	7124.82	1	#VALUE!	1	2266.39	#VALUE!	1.0864e+08	2.87635e+09	4.15289e+10
sc4	163225	1	1.14551e+06	9779.7	1	5847.23	1	6.42464e+06	1	5.96335e+06	1.4458e+07	3.61904e+06	1	6.92925e+06	1.30439e+10	5.84087e+08
sc5	1	1	1.11959e+06	678142	1	2.67159e+07	1	348260	1	534.764	1	1	1	1.44984e+07	6.78101e+08	2.35086e+10
sc6	1382.86	1	1.00426e+06	52.3642	1	1.09331e+07	42.7421	27623.4	1	33632.8	1	18.2983	15075.1	1.87435e+08	1.99903e+09	1.03094e+11
sc7	2.80762e+06	1	465819	1	1	1	1	1	1	50746.8	1	1	1	5.23299	1.50089e+09	3833.55
sc8	1	9.12642e+06	313206	1	1	171793	1	546206	1	1	1	1	3.93113e+06	7.183e+07	9.93071e+09	7.9529e+09
sc9	1	1	309562	1	1	32.9964	4.36272e+07	3.86536e+06	2.67557e+06	12.5601	1	26.1164	1	2.98173e+07	2.32246e+09	1.41163e+10
sc10	260206	1	306208	1.00459e+06	1	2.70187e+07	18.5991	1.34359e+07	1	394505	1	30.4943	7.16801	5.06899e+07	2.80926e+09	1.98394e+10
sc11	1	1	169731	27.7897	4525.23	13847.4	18.1279	1	1	13.3457	1	102.299	1.70822	2.55262e+07	1.8404e+09	1.52501e+10
sc12	1	58.1072	167539	7.23437e+06	58.3886	22.082	31.7523	453844	16.7392	40.323	89.2199	3576.01	13.5483	2.4067e+08	1.07742e+09	2.45605e+11
sc13	188.717	1.72028e+07	96393.8	6.78219e+06	790.726	1.25661e+07	66.1019	1.25858e+07	1	327.098	1	12.7367	1	1.24853e+08	2.19612e+09	6.25093e+10
sc14	1	1	59293.2	322.404	1	1	206.935	1	1	81026.7	4005.2	38.1626	25.1132	2.88778e+07	6.00855e+08	5.28438e+10
sc15	1	1	33689.3	6535.64	44273.6	1	1	1	1	1	1	1	1.03278e+06	6.93565e+07	1.71227e+09	4.45363e+10
sc16	1	1	28076.6	1.59333e+06	1	1	1	1	1	9.21614e+06	1	1	588193	8.5153e+06	3.63518e+09	2.57557e+09
sc17	9725.4	1	23096.8	1.75471e+07	3.49793e+07	1.45551e+07	43050.4	1	6420.92	3.33227e+07	842.884	9.01578e+06	1.75737e+06	4.43353e+07	7.74885e+08	6.29089e+10
sc18	3.22209e+06	1	13068.4	1	1	8.90794e+06	11.8899	6.54925e+06	1	#VALUE!	1	9.62042e+06	#VALUE!	3.04336e+07	2.47867e+09	1.35e+10
sc19	1	1	12355	1	1	50.3618	37.9946	1	1	1	44.7485	50.0157	1	1.7815e+08	3.12296e+09	6.2722e+10
sc20	1	1	9155.14	2601.41	1	1004.82	26.9732	353.382	1	#VALUE!	1	1.42225e+06	#VALUE!	5124.6	3.01229e+09	1.87052e+06
sc21	1	1	4568.59	1	1	1	1.12735e+07	1	1	6.80393e+06	1	1	1	5.70222	2.48584e+09	2522.15
sc22	991253	1	4491.24	1	1	1	1	1	1	1.09987e+06	1	1	1	5.9205e+07	1.67595e+09	3.88417e+10
sc23	1	1	3828.42	4.38211e+06	1	17.2479	16.8725	1.95402e+06	1	1.06931e+07	1	30.3559	2.05762e+06	1.93552e+08	2.14259e+09	9.93247e+10
sc24	1	1	3417.99	3.65095e+06	1	1.23754e+07	1	1.80714e+07	1	#VALUE!	1	883456	#VALUE!	1.37646e+08	2.91704e+09	5.18827e+10
sc25	46.1843	1	2763.7	1.1642e+06	1	5.35524	131.245	2.0924e+07	1	307107	1	33.4357	7.96629	2.08879e+08	1.14852e+09	1.99967e+11
sc26	1	1	2108.75	7.03699e+06	1	65.5928	16.2562	5.31963e+06	1	29.3739	38.7559	7.11613e+06	9.99195	5.86915e+07	3.72054e+09	1.73448e+10
sc27	15627.8	1.57069e+07	1048.76	38052.1	37.5999	1	206.953	7.48577e+06	18.0655	7163.05	312.6	56.0963	1909.33	2.46154e+08	2.37363e+09	1.14023e+11
sc28	59.8318	1	744.235	1	1	5.31681	804.296	199451	1	#VALUE!	1	1	#VALUE!	5118.72	1.67215e+09	3.36578e+06
sc29	500045	140.146	571.421	109264	44.1561	1	23.8374	7.11367e+06	1	174773	1	46.2362	39088.5	2.60994e+08	1.81479e+09	1.58127e+11
sc30	11568.9	153.565	277.106	117.515	61.3922	136.068	163.355	1	30.1339	278.922	343.917	1.62154e+07	30.5235	3.286e+07	2.2267e+09	1.62258e+10
sc31	693471	61.6686	123.096	71.3834	123.097	155.207	91.5788	1	20.8487	174.217	358.166	160061	32.555	1.91955e+08	9.32755e+09	2.26272e+10
sc32	386983	1	104.861	1.34037e+07	5.58768e+07	2.72605e+07	1	380784	1	1.10862e+07	1	4.42279e+07	1.52247e+06	3.10247e+07	7.90548e+08	4.31498e+10
sc33	568465	1	81.1619	580086	1	9.66661e+06	1	4.71139e+06	1	#VALUE!	1	1	#VALUE!	1.55976e+08	2.67759e+09	6.40489e+10
sc34	67.0816	18.7965	71.3611	7.48989	8.26931	29.0859	195.355	27.6469	42.4237	83.0041	1301.9	41.4937	3129.97	6.43257	1.34605e+09	5254.39
sc35	1	1	56.9184	1	1.76646e+07	46474.2	1	1	1	1	1	1	1	4.39371e+07	3.48534e+09	1.38607e+10
sc36	1	1	56.1533	1	1	86.9418	48.4592	1.25575e+07	1	6.77901e+06	113.779	96.3552	4.49448	2.01591e+08	1.76178e+09	1.25811e+11
sc37	1	1	43.683	1	1.35237e+07	1	9.45806e+06	1	1	4.69123e+06	1	1	1	6.55292e+07	1.27429e+10	5.65415e+09
sc38	1	1	37.5324	1	1	1.05425e+07	11.6267	3.00008e+06	1	1	1	12.9187	6.71333	6.51675e+07	1.65534e+09	4.32856e+10
sc39	1	1	35.0766	1	1	1	1	7.25657e+06	1	1	1	1	1	9.97862e+06	1.45842e+09	7.52292e+09
sc40	1	37.617	32.8458	67.8551	2.17992e+06	97.2343	100.185	3.95319e+06	72.1554	157.139	343.498	106.305	38.8097	1.10208e+08	1.39137e+09	8.70899e+10
sc41	1	1	32.0247	1	1	34.0665	17.7361	1	1	464644	1	4.96181	8.07532	1.48179e+08	1.72918e+09	9.42209e+10
sc42	1	1	29.745	72216	1	1	1	7.58939e+06	1	23239	10.9904	11.8763	11.0493	2.19405e+08	1.46009e+09	1.65222e+11
sc43	1	1	28.4074	1	1.30987e+06	1	1	238.815	1	#VALUE!	1	1	#VALUE!	4.36807e+07	4.61333e+09	1.04106e+10
sc44	1	1	19.5384	1275.99	82.2397	49.0196	162.557	1	1	104.275	137.913	48391	1	5.6485e+07	1.17197e+09	5.29928e+10
sc45	1	1	12.4499	655.514	1	49.4203	1	8.67184e+06	1	#VALUE!	1	20.1861	#VALUE!	3.62898e+08	1.62855e+09	2.4501e+11
sc46	1.30916e+06	3.51608e+07	1	1.22308e+07	1	2.46552e+07	7.47156e+06	777291	1	4.77706e+06	2.96392e+07	1.17567e+08	1	1.56441e+08	4.24984e+08	4.0474e+11
sc47	1	2.52044e+07	1	1	1.81005e+07	1	4.94357e+06	7.00193e+06	1	1	3.41392e+07	1.6416e+07	1	1.10141e+08	1.26599e+10	9.56573e+09
sc48	1	1.21696e+07	1	41.0544	1473.42	1	4.71925e+06	10462.2	1	1	1.05881e+07	1	1	3.67682e+07	6.41124e+09	6.30567e+09
sc49	1	1.02207e+07	1	1	1	1	98.7172	1	1	43.1893	176.843	94.7521	6.68773	1.87598e+08	3.88796e+09	5.30526e+10
sc50	1	9.07786e+06	1	1.24121e+07	1.49095e+07	1	1	1	1	1	1	1	1	3.70381e+07	1.42996e+10	2.84791e+09
sc51	1	8.67707e+06	1	2.79727e+06	1	1	1	3.62455e+06	1	1	4.22297e+07	6.75429e+06	1	9.71187e+06	2.82175e+09	3.78429e+09
sc52	4.04411e+06	872.532	1	1	1	1	3.8204e+07	#VALUE!	4.43884e+06	9.12522e+06	9418.29	28.7043	1	1.57353e+08	3.06129e+09	5.65159e+10
sc53	1	276.41	1	5.76923e+06	2323.2	1	1	4.66557e+06	1	1	1.37016e+07	1	1	1.34435e+07	1.47949e+09	9.99084e+09
sc54	1	57.2618	1	1.33913e+06	1.58236e+07	70.5687	93.9803	7.92476e+06	19.5824	5.62382e+06	150.498	80.4409	39.2906	2.19252e+08	2.00968e+09	1.19955e+11
sc55	1	55.7177	1	67.3517	1	16.8449	7.96595	1	1	16.6512	11.3952	1	7.81707e+06	1.57114e+08	1.74692e+09	9.88872e+10
sc56	43.7596	49.2406	1	119.004	169.232	176.278	174.591	1	1	437.301	800.739	18111.6	36.3119	1.24594e+08	1.32736e+09	1.03206e+11
sc57	1	23.9704	1	70.2976	1	1.65767e+07	166.632	3.49822e+06	39.1919	12048	415.082	9.37268e+06	22.2159	1.03239e+08	1.13034e+09	1.00423e+11
sc58	101.736	5.7342	1	348.266	1	441.733	730.088	1	108.315	622.34	3681.9	155.387	61.8846	2.06139e+08	1.01352e+09	2.2363e+11
sc59	1	1	1	63.7372	3.03335e+08	19.9032	25.406	720.789	1	457.962	1	64.5276	8.29842	1.0499e+08	1.33526e+09	8.64536e+10
sc60	1	1	1	1.03615e+07	3.61034e+07	7.21125e+06	1	3.83648e+06	1	#VALUE!	1	5.58103e+06	#VALUE!	16730.7	4.39678e+09	4.1839e+06
sc61	1.76857e+06	1	1	1	3.54638e+07	1	8.07746e+06	1	1	1	1	1	1	1.37392e+06	2.50926e+09	6.02028e+08
sc62	1	1	1	6.15e+06	2.93606e+07	1	9.0523e+06	1	3.24202e+06	1	1	1	1	5.09363e+07	2.76906e+09	2.02253e+10
sc63	1	1	1	585489	2.62185e+07	818033	1	3.50195e+06	1	1	1	2582.72	1	9.24362	8.65043e+08	11749.1
sc64	1	1	1	6.73582e+06	1.86704e+07	1	1	157088	1	#VALUE!	1	1.88826e+06	#VALUE!	3.61846e+08	3.36664e+09	1.18175e+11
sc65	1	1	1	1	1.33568e+07	1	1	1	1	13789.4	1	1	1	9.00727	2.62107e+07	377845
sc66	4.05648e+11	1	1	1	1.234e+07	140055	1	9.45315e+06	1	1	1	1	1	1.176e+07	2.44497e+09	5.28852e+09
sc67	1	1	1	399.419	1.15402e+07	1	1	540837	1	6.19181e+06	1	1	4.45615e+06	7.76357e+07	3.63945e+09	2.34544e+10
sc68	1	1	1	46.7479	6.81606e+06	2.47786e+07	72.4412	1.09244e+07	1	27.2913	1	1	5.3788	1.59603e+08	1.30041e+09	1.34946e+11
sc69	1	1	1	1	6.15794e+06	1.22113e+07	1	1	1	1	1	1	1	7.5348e+06	7.11067e+08	1.16509e+10
sc70	788124	1	1	3.80163e+06	5.92638e+06	4.74056	39.1874	1	1	1.68224e+06	16.5468	241.527	80.5464	2.95319e+08	1.57846e+09	2.05711e+11
sc71	1	1	1	60.7163	173943	76680.9	1	1.98682e+06	1	6.38544e+06	7.5943e+06	1	5.03213e+06	3.15641e+07	1.53489e+09	2.26109e+10
sc72	490470	1	1	1	61015.1	1923.54	1	1	1	1	1	1	1	1.10602e+07	1.05114e+09	1.15692e+10
sc73	1	1	1	1.01629e+07	14143.4	1	1	1	1	1	1	1	1	1.06313e+07	4.69154e+07	2.49155e+11
sc74	1	1	1	834.666	4605.17	224120	1	1	1	2.51558e+06	1	50.3481	1	3.77287e+07	1.42464e+07	2.91183e+12
sc75	1	1	1	1	2869.34	199360	1	1	1	1	1	1	1	2.41129e+07	8.43383e+08	3.14358e+10
sc76	1	1	1	1	2108.11	1	7.0543e+06	1	1	1.35177e+06	1	8.50033e+06	3.23145e+06	2.90397e+07	6.48292e+09	4.92517e+09
sc77	1	1	1	1	1826.12	3.87744e+07	1	1	1	706.343	1	1	1	6.38908e+07	2.15923e+09	3.25342e+10
sc78	1	1	1	1	1410.38	1	1	1	1	375661	1	1	1	1.47044e+07	5.23631e+08	3.0876e+10
sc79	1	1	1	1	1281.03	1	1	1	1	79763.8	1	1	1	4.00337e+07	2.61983e+08	1.68016e+11
sc80	1	1	1	1	1149.54	1	1	9.34023e+06	1	1	1	1	1	1.26643e+07	1.04715e+10	1.32975e+09
sc81	1	1	1	334.433	1123.05	1.92967e+07	1	320.436	1	#VALUE!	1	228.531	#VALUE!	2.15241e+07	2.32375e+09	1.01844e+10
sc82	1	1	1	1	1054.95	2.61359e+07	1	19.1309	1	1	1	435311	1	9.67848e+06	1.59789e+09	6.65976e+09
sc83	926781	1	1	29089.1	81.3372	1	31.9449	1.46262e+07	1	1.21959e+07	1	35.9807	4.27539e+06	2.15445e+08	2.16158e+09	1.09588e+11
sc84	84808.6	1	1	1	45.0621	1	20.3699	6.44805e+06	1	16552.3	37.1737	9.85662e+06	1	1.31171e+08	3.90847e+09	3.69005e+10
sc85	1	1	1	27.3454	27.9287	881.216	217.073	1	1	38.1463	1719.01	4.90364	8.47832	1.80161e+08	1.61708e+09	1.22499e+11
sc86	778.145	1	1	978.105	25.5833	1604.08	38.1381	4.0194e+06	1	14.9703	1	19.0959	4129.3	1.7827e+08	2.09158e+09	9.37137e+10
sc87	1	1	1	1	18.9838	1	1	1	1	1	1	1	7.91374	2.77914e+07	2.87852e+09	1.06155e+10
sc88	2.83117e+06	1	1	1	11.93	290.455	5.09377e+07	2.27799e+06	1	6.27826	1	207.029	5.92859	6.53556e+07	3.4357e+09	2.09155e+10
sc89	1	1	1	1	#VALUE!	26.9986	20.8508	1	1	1	1	1	10.9745	1.38726e+08	2.13585e+09	7.14142e+10
sc90	1.11497e+06	1	1	1	1	236.862	28.3899	511063	1	1	1	324.647	4.97745e+06	1.22527e+08	2.24761e+09	5.99392e+10
sc91	1	1	1	1	1	1	1	1	1	1	1	1	2.95653e+06	4.98511e+06	1.64632e+09	3.32936e+09
sc92	1	1	1	1	1	2.04382e+07	32.7516	8.25327e+06	1	1	1	370.01	168683	1.64276e+08	1.77377e+09	1.01831e+11
sc93	267173	1	1	1	1	6.73854e+06	14.8802	4.47975e+06	1	2.34166e+06	1	1	9018.04	9.67442e+07	3.17711e+09	3.34805e+10
sc94	1	1	1	3624.97	1	71.3709	67.6222	1	1	863167	195.612	54.047	32.455	3.02676e+08	2.97608e+08	1.11823e+12
sc95	1	1	1	1	1	6.1142	65.4101	1	1	1	1	23512.6	17.8652	6.58261e+07	1.88017e+09	3.84946e+10
sc96	1	1	1	11.1331	1	1	2.65087e+07	4326.76	1	541.311	5.67415e+08	15.6608	16.2764	1.58439e+08	2.07219e+09	8.40686e+10
sc97	411747	1	1	1	1	66.0221	25.8232	4.87202e+06	1	85497.7	1	1	14.9039	1.45976e+08	9.60273e+08	1.67143e+11
sc98	440798	1	1	348.654	1	1	8.51746e+06	6.95975e+06	1	186.079	1	1	13.8549	2.20883e+08	1.57766e+09	1.53939e+11
sc99	1	1	1	1	1	33.9013	27.8533	1	1	1	1	6.08151e+06	13.6845	1.83884e+08	2.47776e+09	8.1599e+10
sc100	1	1	1	1	1	6.34293	44.7593	1	1	1	1	20.7145	12.8619	1.95268e+08	3.62129e+09	5.92881e+10
sc101	1	1	1	1	1	17.2297	25.6841	4.10354e+06	1	1.20064e+07	1	1	11.9219	1.66862e+08	1.61762e+09	1.13418e+11
sc102	8638.54	1	1	2990.96	1	397.619	71.7033	1.42869e+07	1	329.033	41.4084	208.092	11.669	1.15872e+08	1.92322e+09	6.62442e+10
sc103	1	1	1	1	1	26249.5	33.8541	8.40596e+06	1	1	1	32.3094	11.0102	8.35806e+07	1.75401e+09	5.2393e+10
sc104	33.9177	1	1	1	1	20.78	1	1	1	1	1	27.845	10.4928	1.11359e+08	1.36307e+09	8.9827e+10
sc105	27.906	1	1	3.55542e+06	1	13.0748	415.045	4.28727e+06	1	1	3194.5	29.7456	10.4497	6.32618e+07	2.19607e+09	3.16734e+10
sc106	1	1	1	14.338	1	803.755	50.4418	1	1	126.657	1	14.9532	10.4233	2.14062e+08	1.54147e+09	1.52688e+11
sc107	1	1	1	1	1	24.6719	46.223	1	1	1	1	1	10.0058	1.48476e+08	1.97359e+09	8.27178e+10
sc108	491963	1	1	1	1	13.5449	34.969	7.45515e+06	1	1	1	7992.45	9.00793	7.53856e+07	3.52031e+09	2.35455e+10
sc109	1	1	1	2.61086e+06	1	1	49.175	7.37697e+06	1	1	1	1	8.85404	1.49652e+08	1.54367e+09	1.06593e+11
sc110	1	1	1	971252	1	1	41.2252	1733.77	1	1	1	1	8.20289	3.72742e+07	1.9367e+09	2.11614e+10
sc111	1	1	1	1	1	18.0059	8.38293	1	1	1	1	1	7.91366	8.12986e+07	1.90295e+09	4.69738e+10
sc112	19.1569	1	1	1	1	36.1491	20.3007	1	1	1	18.4835	66.6068	7.67595	1.34777e+08	9.34445e+09	1.58585e+10
sc113	1	1	1	1	1	817.767	1	1	7.30143	1	40.8097	32.0174	7.37493	2.63727e+08	1.45618e+09	1.99131e+11
sc114	1	1	1	1	1	37.2185	46.7954	1.77605e+06	1	13.2258	1	28.5482	6.81897	2.87627e+07	1.93717e+09	1.63253e+10
sc115	1	1	1	1	1	1	8.61946	1	1	5.29677	1	25.0819	6.69199	1.13153e+08	2.56879e+09	4.84325e+10
sc116	1	1	1	1	1	6.55092e+06	640.363	3899.81	1	1	1	1265.07	6.59201	7.81805e+07	2.10122e+09	4.09098e+10
sc117	535122	1	1	5.23397	1	1	5.66457e+07	1	9.42417e+06	1	1	1	6.49024	2.22989e+08	2.7628e+09	8.87429e+10
sc118	1	1	1	1	1	4.64234	27.0721	1	1	1	1	26.5745	5.97577	1.30101e+08	1.78815e+09	7.99973e+10
sc119	470.079	1	1	3.63989e+06	1	24161.5	86.2683	4.7407e+06	1	6.25264e+06	1	1.0689e+06	5.83357	1.82069e+08	1.11325e+09	1.79821e+11
sc120	541248	1	1	1	1	11.1291	594.983	519.469	1	1	1234.73	1	5.78127	9.92229e+07	8.83266e+09	1.23515e+10
sc121	487059	1	1	2.36289	1	11.3599	66.9531	4.39162e+06	1	2.25541e+07	34.0561	1	5.71729	1.27378e+08	2.12786e+09	6.58189e+10
sc122	1	1	1	58713.2	1	39120.5	24.4866	1.55168e+07	1	104231	1	18198.2	5.57091	1.33761e+08	1.8506e+09	7.94725e+10
sc123	1	1	1	1	1	23.1348	11.3291	1	1	1	1	8.72771	5.55996	1.1949e+08	1.8431e+09	7.12824e+10
sc124	1	1	1	1	1	1	23.803	1	1	1	1	21.056	5.20885	2.05882e+08	2.50457e+09	9.03829e+10
sc125	1	1	1	1	1	10.5231	99.6142	1	1	1	1	42.715	5.141	1.7489e+08	1.8579e+09	1.03501e+11
sc126	1	1	1	23097.7	1	83.461	69.5721	2859.3	1	1	1	2.77015	4.99217	2.01265e+08	2.24733e+09	9.84694e+10
sc127	2.66934e+06	1	1	1	1	3.12839	9.11992e+07	1	1	1	8.06725e+08	2.6123	4.66978	1.51819e+08	1.60563e+09	1.03963e+11
sc128	1	1	1	1	1	1517.18	36.8318	1.44125e+06	1	1	1	6.89897	3.74129	2.64051e+08	1.52057e+09	1.90933e+11
sc129	1	1	1	1	1	1	19.8538	1	1	1	1	1	3.5004	2.03339e+08	1.94117e+09	1.15175e+11
sc130	1	1	1	1.05248e+07	1	3.17462	71.5209	1.02659e+07	1	12.4274	34.3894	19.1307	3.23576	4.96367e+06	2.04616e+09	2.66725e+09
sc131	1	1	1	6.45291e+06	1	26.3616	1	7.17213e+06	1	1	1	35.3484	1.56577	9.49132e+07	1.11852e+09	9.33001e+10
sc132	1	1	1	10402	1	6.5898	64.9138	2.32316e+06	1	1	32.7419	1	1.5429	4.88479e+07	1.97077e+09	2.72527e+10
sc133	863981	1	1	14582.9	1	6.58535e+06	8.05483	25406.6	1	#VALUE!	1	1	#VALUE!	5.60984e+07	3.09909e+09	1.99029e+10
sc134	1	1	1	2.78592	1	1.51542e+06	1	3579.5	1	#VALUE!	1	7694.31	#VALUE!	2.89382e+07	2.53821e+09	1.25356e+10
sc135	257.224	1	1	1	1	20569.2	1	1.11722e+07	1	#VALUE!	1	2009.42	#VALUE!	4.64728e+07	3.22653e+09	1.58366e+10
sc136	1	1	1	1	1	16643.8	1	1.04462e+07	1	#VALUE!	1	4.44396e+06	#VALUE!	1.46845e+07	2.94782e+09	5.47718e+09
sc137	323.964	1	1	8.5705e+06	1	729.122	1	2.64252e+06	1	#VALUE!	1	449.9	#VALUE!	1.24281e+08	2.96721e+09	4.6053e+10
sc138	7.4049	1	1	16.4079	1	190.351	1	679.159	1	#VALUE!	1417.58	477025	#VALUE!	1908.09	1.73802e+09	1.2071e+06
sc139	13437.6	1	1	4.82507e+06	1	1	1	499652	1	#VALUE!	1	16.2741	#VALUE!	8.14855e+07	2.50644e+09	3.57456e+10
sc140	1	1	1	3.88638e+06	1	2.60879e+07	1	9.44437e+06	1	1	1	1	1	16.814	9.51359e+07	194324
sc141	1	1	1	1	1	6.76982e+06	1	1	1	1	1	1	1	1.37775e+07	4.88144e+07	3.1033e+11
sc142	1	1	1	1	1	137716	1	1	1	1	1	2.56177e+06	1	2.36321e+07	8.53429e+08	3.04463e+10
sc143	1	1	1	1	1	70972.6	1	1	1	6.64899e+06	1	4.75004e+06	1	5.92862e+06	1.86206e+09	3.50075e+09
sc144	1	1	1	1	1	35.606	13.6106	1	1	6.69555	33.8412	255.7	1	2.13397e+08	1.64071e+09	1.43006e+11
sc145	365534	1	1	1	1	31.6161	67.5847	1.03099e+07	1	1	65.3867	2.6119	1	9.13365e+07	3.45942e+09	2.90296e+10
sc146	1	1	1	1	1	27.8232	65.0162	3.75275e+06	1	7.25555e+06	166.536	9.36912	1	4144.33	1.56612e+09	2.90958e+06
sc147	1	1	1	5.1361e+06	1	1	1	1	1	1	1	1.73779e+07	1	1.72621e+07	4.12549e+08	4.60064e+10
sc148	1	1	1	1	1	1	1	1.22225e+06	1	1	1	1.06518e+07	1	8.32871e+06	5.70466e+08	1.60527e+10
sc149	1	1	1	48.8735	1	1	1	4.22719e+06	1	1	1	4.23855e+06	1	1.87537e+07	2.12098e+09	9.7219e+09
sc150	1	1	1	1	1	1	1	575837	1	1	1	2.14533e+06	1	14.6583	2.99083e+09	5388.81
sc151	1	1	1	1971.05	1	1	43.009	4.29321e+06	1	1.0094e+07	35.4332	22.6214	1	4.69567e+07	1.65216e+09	3.12496e+10
sc152	1	1	1	3.3757e+11	1	1	1	1	1	1	1	1	1	1.18847e+07	1.88199e+08	6.94338e+10
sc153	1	1	1	4.15546e+06	1	1	1	5.14392e+06	1	1	1	1	1	5.95024e+07	4.54238e+08	1.44029e+11
sc154	1	1	1	4.05196e+06	1	1	1	1	1	1	1	1	1	2.29409e+07	8.28449e+07	3.04469e+11
sc155	65340.4	1	1	2.55334e+06	1	1	1	1	1	6386.27	1	1	1	1.7609e+07	7.34946e+08	2.63439e+10
sc156	1.98082e+06	1	1	1	1	1	2.74171e+06	1	1	1	1	1	1	6.75296e+07	3.02458e+08	2.45488e+11
sc157	1.17373e+06	1	1	1	1	1	8.81507e+07	1.53946e+07	1	1	1.3663e+08	1	1	1.63783e+08	2.75888e+09	6.52734e+10
sc158	576101	1	1	1	1	1	1	2.6561e+06	1	1	1	1	1	1.28229e+07	3.09128e+09	4.56086e+09
sc159	505423	1	1	1	1	1	1	202107	1	1	1	1	1	6.7592e+06	3.65922e+08	2.03099e+10

## Sheet: Sheet3
Sample	sox10	elavl3	ltk	neurog1	pax7b	phox2b	pnp4a	mitfa	xdh	mpba	tyrp1b	snail2	sox9b	rpl13	Kan
1	1	4.16191e+07	1	1	1	1	6.22759e+06	1	1	1	8.06812e+06	1	3.25907e+07	2.09002e+09	1.71453e+10
1	1	1.34644e+07	1	1	9.38901	15.5555	1	1	1	1	24.8927	1.99028	2.10358e+08	1.87309e+09	1.23481e+11
507930	1	1.01164e+07	8.93312	1	14.6552	1	7124.82	1	#VALUE!	1	2266.39	#VALUE!	1.0864e+08	2.87635e+09	4.15289e+10
163225	1	1.14551e+06	9779.7	1	5847.23	1	6.42464e+06	1	5.96335e+06	1.4458e+07	3.61904e+06	1	6.92925e+06	1.30439e+10	5.84087e+08
1	1	1.11959e+06	678142	1	2.67159e+07	1	348260	1	534.764	1	1	1	1.44984e+07	6.78101e+08	2.35086e+10
1382.86	1	1.00426e+06	52.3642	1	1.09331e+07	42.7421	27623.4	1	33632.8	1	18.2983	15075.1	1.87435e+08	1.99903e+09	1.03094e+11
2.80762e+06	1	465819	1	1	1	1	1	1	50746.8	1	1	1	5.23299	1.50089e+09	3833.55
1	9.12642e+06	313206	1	1	171793	1	546206	1	1	1	1	3.93113e+06	7.183e+07	9.93071e+09	7.9529e+09
1	1	309562	1	1	32.9964	4.36272e+07	3.86536e+06	2.67557e+06	12.5601	1	26.1164	1	2.98173e+07	2.32246e+09	1.41163e+10
260206	1	306208	1.00459e+06	1	2.70187e+07	18.5991	1.34359e+07	1	394505	1	30.4943	7.16801	5.06899e+07	2.80926e+09	1.98394e+10
1	1	169731	27.7897	4525.23	13847.4	18.1279	1	1	13.3457	1	102.299	1.70822	2.55262e+07	1.8404e+09	1.52501e+10
1	58.1072	167539	7.23437e+06	58.3886	22.082	31.7523	453844	16.7392	40.323	89.2199	3576.01	13.5483	2.4067e+08	1.07742e+09	2.45605e+11
188.717	1.72028e+07	96393.8	6.78219e+06	790.726	1.25661e+07	66.1019	1.25858e+07	1	327.098	1	12.7367	1	1.24853e+08	2.19612e+09	6.25093e+10
1	1	59293.2	322.404	1	1	206.935	1	1	81026.7	4005.2	38.1626	25.1132	2.88778e+07	6.00855e+08	5.28438e+10
1	1	33689.3	6535.64	44273.6	1	1	1	1	1	1	1	1.03278e+06	6.93565e+07	1.71227e+09	4.45363e+10
1	1	28076.6	1.59333e+06	1	1	1	1	1	9.21614e+06	1	1	588193	8.5153e+06	3.63518e+09	2.57557e+09
9725.4	1	23096.8	1.75471e+07	#VALUE!	1.45551e+07	43050.4	1	6420.92	3.33227e+07	842.884	9.01578e+06	1.75737e+06	4.43353e+07	7.74885e+08	6.29089e+10
3.22209e+06	1	13068.4	1	1	8.90794e+06	11.8899	6.54925e+06	1	#VALUE!	1	9.62042e+06	#VALUE!	3.04336e+07	2.47867e+09	1.35e+10
1	1	12355	1	1	50.3618	37.9946	1	1	1	44.7485	50.0157	1	1.7815e+08	3.12296e+09	6.2722e+10
1	1	9155.14	2601.41	1	1004.82	26.9732	353.382	1	#VALUE!	1	1.42225e+06	#VALUE!	5124.6	3.01229e+09	1.87052e+06
1	1	4568.59	1	1	1	1.12735e+07	1	1	6.80393e+06	1	1	1	5.70222	2.48584e+09	2522.15
991253	1	4491.24	1	1	1	1	1	1	1.09987e+06	1	1	1	5.9205e+07	1.67595e+09	3.88417e+10
1	1	3828.42	4.38211e+06	1	17.2479	16.8725	1.95402e+06	1	1.06931e+07	1	30.3559	2.05762e+06	1.93552e+08	2.14259e+09	9.93247e+10
1	1	3417.99	3.65095e+06	1	1.23754e+07	1	1.80714e+07	1	#VALUE!	1	883456	#VALUE!	1.37646e+08	2.91704e+09	5.18827e+10
46.1843	1	2763.7	1.1642e+06	1	5.35524	131.245	2.0924e+07	1	307107	1	33.4357	7.96629	2.08879e+08	1.14852e+09	1.99967e+11
1	1	2108.75	7.03699e+06	1	65.5928	16.2562	5.31963e+06	1	29.3739	38.7559	7.11613e+06	9.99195	5.86915e+07	3.72054e+09	1.73448e+10
15627.8	1.57069e+07	1048.76	38052.1	37.5999	1	206.953	7.48577e+06	18.0655	7163.05	312.6	56.0963	1909.33	2.46154e+08	2.37363e+09	1.14023e+11
59.8318	1	744.235	1	1	5.31681	804.296	199451	1	#VALUE!	1	1	#VALUE!	5118.72	1.67215e+09	3.36578e+06
500045	140.146	571.421	109264	44.1561	1	23.8374	7.11367e+06	1	174773	1	46.2362	39088.5	2.60994e+08	1.81479e+09	1.58127e+11
11568.9	153.565	277.106	117.515	61.3922	136.068	163.355	1	30.1339	278.922	343.917	1.62154e+07	30.5235	3.286e+07	2.2267e+09	1.62258e+10
693471	61.6686	123.096	71.3834	123.097	155.207	91.5788	1	20.8487	174.217	358.166	160061	32.555	1.91955e+08	9.32755e+09	2.26272e+10
386983	1	104.861	1.34037e+07	5.58768e+07	2.72605e+07	1	380784	1	1.10862e+07	1	4.42279e+07	1.52247e+06	3.10247e+07	7.90548e+08	4.31498e+10
568465	1	81.1619	580086	1	9.66661e+06	1	4.71139e+06	1	#VALUE!	1	1	#VALUE!	1.55976e+08	2.67759e+09	6.40489e+10
67.0816	18.7965	71.3611	7.48989	8.26931	29.0859	195.355	27.6469	42.4237	83.0041	1301.9	41.4937	3129.97	6.43257	1.34605e+09	5254.39
1	1	56.9184	1	1.76646e+07	46474.2	1	1	1	1	1	1	1	4.39371e+07	3.48534e+09	1.38607e+10
1	1	56.1533	1	1	86.9418	48.4592	1.25575e+07	1	6.77901e+06	113.779	96.3552	4.49448	2.01591e+08	1.76178e+09	1.25811e+11
1	1	43.683	1	1.35237e+07	1	9.45806e+06	1	1	4.69123e+06	1	1	1	6.55292e+07	1.27429e+10	5.65415e+09
1	1	37.5324	1	1	1.05425e+07	11.6267	3.00008e+06	1	1	1	12.9187	6.71333	6.51675e+07	1.65534e+09	4.32856e+10
1	1	35.0766	1	1	1	1	7.25657e+06	1	1	1	1	1	9.97862e+06	1.45842e+09	7.52292e+09
1	37.617	32.8458	67.8551	2.17992e+06	97.2343	100.185	3.95319e+06	72.1554	157.139	343.498	106.305	38.8097	1.10208e+08	1.39137e+09	8.70899e+10
1	1	32.0247	1	1	34.0665	17.7361	1	1	464644	1	4.96181	8.07532	1.48179e+08	1.72918e+09	9.42209e+10
1	1	29.745	72216	1	1	1	7.58939e+06	1	23239	10.9904	11.8763	11.0493	2.19405e+08	1.46009e+09	1.65222e+11
1	1	28.4074	1	1.30987e+06	1	1	238.815	1	#VALUE!	1	1	#VALUE!	4.36807e+07	4.61333e+09	1.04106e+10
1	1	19.5384	1275.99	82.2397	49.0196	162.557	1	1	104.275	137.913	48391	1	5.6485e+07	1.17197e+09	5.29928e+10
1	1	12.4499	655.514	1	49.4203	1	8.67184e+06	1	#VALUE!	1	20.1861	#VALUE!	3.62898e+08	1.62855e+09	2.4501e+11
1.30916e+06	3.51608e+07	1	1.22308e+07	1	2.46552e+07	7.47156e+06	777291	1	4.77706e+06	2.96392e+07	1.17567e+08	1	1.56441e+08	4.24984e+08	4.0474e+11
1	2.52044e+07	1	1	1.81005e+07	1	4.94357e+06	7.00193e+06	1	1	3.41392e+07	1.6416e+07	1	1.10141e+08	1.26599e+10	9.56573e+09
1	1.21696e+07	1	41.0544	1473.42	1	4.71925e+06	10462.2	1	1	1.05881e+07	1	1	3.67682e+07	6.41124e+09	6.30567e+09
1	1.02207e+07	1	1	1	1	98.7172	1	1	43.1893	176.843	94.7521	6.68773	1.87598e+08	3.88796e+09	5.30526e+10
1	9.07786e+06	1	1.24121e+07	1.49095e+07	1	1	1	1	1	1	1	1	3.70381e+07	1.42996e+10	2.84791e+09
1	8.67707e+06	1	2.79727e+06	1	1	1	3.62455e+06	1	1	4.22297e+07	6.75429e+06	1	9.71187e+06	2.82175e+09	3.78429e+09
4.04411e+06	872.532	1	1	1	1	3.8204e+07	#VALUE!	4.43884e+06	9.12522e+06	9418.29	28.7043	1	1.57353e+08	3.06129e+09	5.65159e+10
1	276.41	1	5.76923e+06	2323.2	1	1	4.66557e+06	1	1	1.37016e+07	1	1	1.34435e+07	1.47949e+09	9.99084e+09
1	57.2618	1	1.33913e+06	1.58236e+07	70.5687	93.9803	7.92476e+06	19.5824	5.62382e+06	150.498	80.4409	39.2906	2.19252e+08	2.00968e+09	1.19955e+11
1	55.7177	1	67.3517	1	16.8449	7.96595	1	1	16.6512	11.3952	1	7.81707e+06	1.57114e+08	1.74692e+09	9.88872e+10
43.7596	49.2406	1	119.004	169.232	176.278	174.591	1	1	437.301	800.739	18111.6	36.3119	1.24594e+08	1.32736e+09	1.03206e+11
1	23.9704	1	70.2976	1	1.65767e+07	166.632	3.49822e+06	39.1919	12048	415.082	9.37268e+06	22.2159	1.03239e+08	1.13034e+09	1.00423e+11
101.736	5.7342	1	348.266	1	441.733	730.088	1	108.315	622.34	3681.9	155.387	61.8846	2.06139e+08	1.01352e+09	2.2363e+11
1	1	1	63.7372	3.03335e+08	19.9032	25.406	720.789	1	457.962	1	64.5276	8.29842	1.0499e+08	1.33526e+09	8.64536e+10
1	1	1	1.03615e+07	3.61034e+07	7.21125e+06	1	3.83648e+06	1	#VALUE!	1	5.58103e+06	#VALUE!	16730.7	4.39678e+09	4.1839e+06
1.76857e+06	1	1	1	3.54638e+07	1	8.07746e+06	1	1	1	1	1	1	1.37392e+06	2.50926e+09	6.02028e+08
1	1	1	6.15e+06	2.93606e+07	1	9.0523e+06	1	3.24202e+06	1	1	1	1	5.09363e+07	2.76906e+09	2.02253e+10
1	1	1	585489	2.62185e+07	818033	1	3.50195e+06	1	1	1	2582.72	1	9.24362	8.65043e+08	11749.1
1	1	1	6.73582e+06	1.86704e+07	1	1	157088	1	#VALUE!	1	1.88826e+06	#VALUE!	3.61846e+08	3.36664e+09	1.18175e+11
1	1	1	1	1.33568e+07	1	1	1	1	13789.4	1	1	1	9.00727	2.62107e+07	377845
4.05648e+11	1	1	1	1.234e+07	140055	1	9.45315e+06	1	1	1	1	1	1.176e+07	2.44497e+09	5.28852e+09
1	1	1	399.419	1.15402e+07	1	1	540837	1	6.19181e+06	1	1	4.45615e+06	7.76357e+07	3.63945e+09	2.34544e+10
1	1	1	46.7479	6.81606e+06	2.47786e+07	72.4412	1.09244e+07	1	27.2913	1	1	5.3788	1.59603e+08	1.30041e+09	1.34946e+11
1	1	1	1	6.15794e+06	1.22113e+07	1	1	1	1	1	1	1	7.5348e+06	7.11067e+08	1.16509e+10
788124	1	1	3.80163e+06	5.92638e+06	4.74056	39.1874	1	1	1.68224e+06	16.5468	241.527	80.5464	2.95319e+08	1.57846e+09	2.05711e+11
1	1	1	60.7163	173943	76680.9	1	1.98682e+06	1	6.38544e+06	7.5943e+06	1	5.03213e+06	3.15641e+07	1.53489e+09	2.26109e+10
490470	1	1	1	61015.1	1923.54	1	1	1	1	1	1	1	1.10602e+07	1.05114e+09	1.15692e+10
1	1	1	1.01629e+07	14143.4	1	1	1	1	1	1	1	1	1.06313e+07	4.69154e+07	2.49155e+11
1	1	1	834.666	4605.17	224120	1	1	1	2.51558e+06	1	50.3481	1	3.77287e+07	1.42464e+07	2.91183e+12
1	1	1	1	2869.34	199360	1	1	1	1	1	1	1	2.41129e+07	8.43383e+08	3.14358e+10
1	1	1	1	2108.11	1	7.0543e+06	1	1	1.35177e+06	1	8.50033e+06	3.23145e+06	2.90397e+07	6.48292e+09	4.92517e+09
1	1	1	1	1826.12	3.87744e+07	1	1	1	706.343	1	1	1	6.38908e+07	2.15923e+09	3.25342e+10
1	1	1	1	1410.38	1	1	1	1	375661	1	1	1	1.47044e+07	5.23631e+08	3.0876e+10
1	1	1	1	1281.03	1	1	1	1	79763.8	1	1	1	4.00337e+07	2.61983e+08	1.68016e+11
1	1	1	1	1149.54	1	1	9.34023e+06	1	1	1	1	1	1.26643e+07	1.04715e+10	1.32975e+09
1	1	1	334.433	1123.05	1.92967e+07	1	320.436	1	#VALUE!	1	228.531	#VALUE!	2.15241e+07	2.32375e+09	1.01844e+10
1	1	1	1	1054.95	2.61359e+07	1	19.1309	1	1	1	435311	1	9.67848e+06	1.59789e+09	6.65976e+09
926781	1	1	29089.1	81.3372	1	31.9449	1.46262e+07	1	1.21959e+07	1	35.9807	4.27539e+06	2.15445e+08	2.16158e+09	1.09588e+11
84808.6	1	1	1	45.0621	1	20.3699	6.44805e+06	1	16552.3	37.1737	9.85662e+06	1	1.31171e+08	3.90847e+09	3.69005e+10
1	1	1	27.3454	27.9287	881.216	217.073	1	1	38.1463	1719.01	4.90364	8.47832	1.80161e+08	1.61708e+09	1.22499e+11
778.145	1	1	978.105	25.5833	1604.08	38.1381	4.0194e+06	1	14.9703	1	19.0959	4129.3	1.7827e+08	2.09158e+09	9.37137e+10
1	1	1	1	18.9838	1	1	1	1	1	1	1	7.91374	2.77914e+07	2.87852e+09	1.06155e+10
2.83117e+06	1	1	1	11.93	290.455	5.09377e+07	2.27799e+06	1	6.27826	1	207.029	5.92859	6.53556e+07	3.4357e+09	2.09155e+10
1	1	1	1	#VALUE!	26.9986	20.8508	1	1	1	1	1	10.9745	1.38726e+08	2.13585e+09	7.14142e+10
1.11497e+06	1	1	1	1	236.862	28.3899	511063	1	1	1	324.647	4.97745e+06	1.22527e+08	2.24761e+09	5.99392e+10
1	1	1	1	1	1	1	1	1	1	1	1	2.95653e+06	4.98511e+06	1.64632e+09	3.32936e+09
1	1	1	1	1	2.04382e+07	32.7516	8.25327e+06	1	1	1	370.01	168683	1.64276e+08	1.77377e+09	1.01831e+11
267173	1	1	1	1	6.73854e+06	14.8802	4.47975e+06	1	2.34166e+06	1	1	9018.04	9.67442e+07	3.17711e+09	3.34805e+10
1	1	1	3624.97	1	71.3709	67.6222	1	1	863167	195.612	54.047	32.455	3.02676e+08	2.97608e+08	1.11823e+12
1	1	1	1	1	6.1142	65.4101	1	1	1	1	23512.6	17.8652	6.58261e+07	1.88017e+09	3.84946e+10
1	1	1	11.1331	1	1	2.65087e+07	4326.76	1	541.311	5.67415e+08	15.6608	16.2764	1.58439e+08	2.07219e+09	8.40686e+10
411747	1	1	1	1	66.0221	25.8232	4.87202e+06	1	85497.7	1	1	14.9039	1.45976e+08	9.60273e+08	1.67143e+11
440798	1	1	348.654	1	1	8.51746e+06	6.95975e+06	1	186.079	1	1	13.8549	2.20883e+08	1.57766e+09	1.53939e+11
1	1	1	1	1	33.9013	27.8533	1	1	1	1	6.08151e+06	13.6845	1.83884e+08	2.47776e+09	8.1599e+10
1	1	1	1	1	6.34293	44.7593	1	1	1	1	20.7145	12.8619	1.95268e+08	3.62129e+09	5.92881e+10
1	1	1	1	1	17.2297	25.6841	4.10354e+06	1	1.20064e+07	1	1	11.9219	1.66862e+08	1.61762e+09	1.13418e+11
8638.54	1	1	2990.96	1	397.619	71.7033	1.42869e+07	1	329.033	41.4084	208.092	11.669	1.15872e+08	1.92322e+09	6.62442e+10
1	1	1	1	1	26249.5	33.8541	8.40596e+06	1	1	1	32.3094	11.0102	8.35806e+07	1.75401e+09	5.2393e+10
33.9177	1	1	1	1	20.78	1	1	1	1	1	27.845	10.4928	1.11359e+08	1.36307e+09	8.9827e+10
27.906	1	1	3.55542e+06	1	13.0748	415.045	4.28727e+06	1	1	3194.5	29.7456	10.4497	6.32618e+07	2.19607e+09	3.16734e+10
1	1	1	14.338	1	803.755	50.4418	1	1	126.657	1	14.9532	10.4233	2.14062e+08	1.54147e+09	1.52688e+11
1	1	1	1	1	24.6719	46.223	1	1	1	1	1	10.0058	1.48476e+08	1.97359e+09	8.27178e+10
491963	1	1	1	1	13.5449	34.969	7.45515e+06	1	1	1	7992.45	9.00793	7.53856e+07	3.52031e+09	2.35455e+10
1	1	1	2.61086e+06	1	1	49.175	7.37697e+06	1	1	1	1	8.85404	1.49652e+08	1.54367e+09	1.06593e+11
1	1	1	971252	1	1	41.2252	1733.77	1	1	1	1	8.20289	3.72742e+07	1.9367e+09	2.11614e+10
1	1	1	1	1	18.0059	8.38293	1	1	1	1	1	7.91366	8.12986e+07	1.90295e+09	4.69738e+10
19.1569	1	1	1	1	36.1491	20.3007	1	1	1	18.4835	66.6068	7.67595	1.34777e+08	9.34445e+09	1.58585e+10
1	1	1	1	1	817.767	1	1	7.30143	1	40.8097	32.0174	7.37493	2.63727e+08	1.45618e+09	1.99131e+11
1	1	1	1	1	37.2185	46.7954	1.77605e+06	1	13.2258	1	28.5482	6.81897	2.87627e+07	1.93717e+09	1.63253e+10
1	1	1	1	1	1	8.61946	1	1	5.29677	1	25.0819	6.69199	1.13153e+08	2.56879e+09	4.84325e+10
1	1	1	1	1	6.55092e+06	640.363	3899.81	1	1	1	1265.07	6.59201	7.81805e+07	2.10122e+09	4.09098e+10
535122	1	1	5.23397	1	1	5.66457e+07	1	9.42417e+06	1	1	1	6.49024	2.22989e+08	2.7628e+09	8.87429e+10
1	1	1	1	1	4.64234	27.0721	1	1	1	1	26.5745	5.97577	1.30101e+08	1.78815e+09	7.99973e+10
470.079	1	1	3.63989e+06	1	24161.5	86.2683	4.7407e+06	1	6.25264e+06	1	1.0689e+06	5.83357	1.82069e+08	1.11325e+09	1.79821e+11
541248	1	1	1	1	11.1291	594.983	519.469	1	1	1234.73	1	5.78127	9.92229e+07	8.83266e+09	1.23515e+10
487059	1	1	2.36289	1	11.3599	66.9531	4.39162e+06	1	2.25541e+07	34.0561	1	5.71729	1.27378e+08	2.12786e+09	6.58189e+10
1	1	1	58713.2	1	39120.5	24.4866	1.55168e+07	1	104231	1	18198.2	5.57091	1.33761e+08	1.8506e+09	7.94725e+10
1	1	1	1	1	23.1348	11.3291	1	1	1	1	8.72771	5.55996	1.1949e+08	1.8431e+09	7.12824e+10
1	1	1	1	1	1	23.803	1	1	1	1	21.056	5.20885	2.05882e+08	2.50457e+09	9.03829e+10
1	1	1	1	1	10.5231	99.6142	1	1	1	1	42.715	5.141	1.7489e+08	1.8579e+09	1.03501e+11
1	1	1	23097.7	1	83.461	69.5721	2859.3	1	1	1	2.77015	4.99217	2.01265e+08	2.24733e+09	9.84694e+10
2.66934e+06	1	1	1	1	3.12839	9.11992e+07	1	1	1	8.06725e+08	2.6123	4.66978	1.51819e+08	1.60563e+09	1.03963e+11
1	1	1	1	1	1517.18	36.8318	1.44125e+06	1	1	1	6.89897	3.74129	2.64051e+08	1.52057e+09	1.90933e+11
1	1	1	1	1	1	19.8538	1	1	1	1	1	3.5004	2.03339e+08	1.94117e+09	1.15175e+11
1	1	1	1.05248e+07	1	3.17462	71.5209	1.02659e+07	1	12.4274	34.3894	19.1307	3.23576	4.96367e+06	2.04616e+09	2.66725e+09
1	1	1	6.45291e+06	1	26.3616	1	7.17213e+06	1	1	1	35.3484	1.56577	9.49132e+07	1.11852e+09	9.33001e+10
1	1	1	10402	1	6.5898	64.9138	2.32316e+06	1	1	32.7419	1	1.5429	4.88479e+07	1.97077e+09	2.72527e+10
863981	1	1	14582.9	1	6.58535e+06	8.05483	25406.6	1	#VALUE!	1	1	#VALUE!	5.60984e+07	3.09909e+09	1.99029e+10
1	1	1	2.78592	1	1.51542e+06	1	3579.5	1	#VALUE!	1	7694.31	#VALUE!	2.89382e+07	2.53821e+09	1.25356e+10
257.224	1	1	1	1	20569.2	1	1.11722e+07	1	#VALUE!	1	2009.42	#VALUE!	4.64728e+07	3.22653e+09	1.58366e+10
1	1	1	1	1	16643.8	1	1.04462e+07	1	#VALUE!	1	4.44396e+06	#VALUE!	1.46845e+07	2.94782e+09	5.47718e+09
323.964	1	1	8.5705e+06	1	729.122	1	2.64252e+06	1	#VALUE!	1	449.9	#VALUE!	1.24281e+08	2.96721e+09	4.6053e+10
7.4049	1	1	16.4079	1	190.351	1	679.159	1	#VALUE!	1417.58	477025	#VALUE!	1908.09	1.73802e+09	1.2071e+06
13437.6	1	1	4.82507e+06	1	1	1	499652	1	#VALUE!	1	16.2741	#VALUE!	8.14855e+07	2.50644e+09	3.57456e+10
1	1	1	3.88638e+06	1	2.60879e+07	1	9.44437e+06	1	1	1	1	1	16.814	9.51359e+07	194324
1	1	1	1	1	6.76982e+06	1	1	1	1	1	1	1	1.37775e+07	4.88144e+07	3.1033e+11
1	1	1	1	1	137716	1	1	1	1	1	2.56177e+06	1	2.36321e+07	8.53429e+08	3.04463e+10
1	1	1	1	1	70972.6	1	1	1	6.64899e+06	1	4.75004e+06	1	5.92862e+06	1.86206e+09	3.50075e+09
1	1	1	1	1	35.606	13.6106	1	1	6.69555	33.8412	255.7	1	2.13397e+08	1.64071e+09	1.43006e+11
365534	1	1	1	1	31.6161	67.5847	1.03099e+07	1	1	65.3867	2.6119	1	9.13365e+07	3.45942e+09	2.90296e+10
1	1	1	1	1	27.8232	65.0162	3.75275e+06	1	7.25555e+06	166.536	9.36912	1	4144.33	1.56612e+09	2.90958e+06
1	1	1	5.1361e+06	1	1	1	1	1	1	1	1.73779e+07	1	1.72621e+07	4.12549e+08	4.60064e+10
1	1	1	1	1	1	1	1.22225e+06	1	1	1	1.06518e+07	1	8.32871e+06	5.70466e+08	1.60527e+10
1	1	1	48.8735	1	1	1	4.22719e+06	1	1	1	4.23855e+06	1	1.87537e+07	2.12098e+09	9.7219e+09
1	1	1	1	1	1	1	575837	1	1	1	2.14533e+06	1	14.6583	2.99083e+09	5388.81
1	1	1	1971.05	1	1	43.009	4.29321e+06	1	1.0094e+07	35.4332	22.6214	1	4.69567e+07	1.65216e+09	3.12496e+10
1	1	1	3.3757e+11	1	1	1	1	1	1	1	1	1	1.18847e+07	1.88199e+08	6.94338e+10
1	1	1	4.15546e+06	1	1	1	5.14392e+06	1	1	1	1	1	5.95024e+07	4.54238e+08	1.44029e+11
1	1	1	4.05196e+06	1	1	1	1	1	1	1	1	1	2.29409e+07	8.28449e+07	3.04469e+11
65340.4	1	1	2.55334e+06	1	1	1	1	1	6386.27	1	1	1	1.7609e+07	7.34946e+08	2.63439e+10
1.98082e+06	1	1	1	1	1	2.74171e+06	1	1	1	1	1	1	6.75296e+07	3.02458e+08	2.45488e+11
1.17373e+06	1	1	1	1	1	8.81507e+07	1.53946e+07	1	1	1.3663e+08	1	1	1.63783e+08	2.75888e+09	6.52734e+10
576101	1	1	1	1	1	1	2.6561e+06	1	1	1	1	1	1.28229e+07	3.09128e+09	4.56086e+09
505423	1	1	1	1	1	1	202107	1	1	1	1	1	6.7592e+06	3.65922e+08	2.03099e+10
