# Supplementary material for: Zebrafish pigment cells develop directly from persistent highly multipotent progenitors
Source: Nat Commun. 2023 Mar 6;14:1258. doi: 10.1038/s41467-023-36876-4 (PMC9988989; doi:10.1038/s41467-023-36876-4)
Supplement: Supplementary file 9 — Source Data [file 41467_2023_36876_MOESM9_ESM.xlsx]

## Sheet: Statistics and Reproducibility
Statistics and Reproducibility
Figure 2
a Representative Tg(Sox10:Cre)ba74xTg(hsp70l:loxP-dsRed-loxP –Lyn-Egfptud107Tg at 24 hpf n=3 independent experiments.
Figure 2b, 2c, 2e and Supplementary Figures 1-9 and 18
Single cells pooled from multiple rounds of isolation:
Danio rerio Tg(Sox10:Cre)ba74xTg(hsp70l:loxP-dsRed-loxP –Lyn-Egfptud107Tg
n = 3 independent experiments with 100-400 embryos per experiment for each of time-points (18, 21, 24, 36, 48, 60, 72 hpf) and for tails (24 hpf).
For control melanocyte and iridophore isolation, 72 hpf, n = 4 independent experiments, with 500-1000 embryos per experiment.
Danio rerio Tg(Sox10:Cre)ba74;Tg(hsp70l:loxP-dsRed-loxP –Lyn-Egfptud107Tg;sox10m618/m618
For sox10 mutant cell isolation, n = 4 independent experiments, with 50-200 embryos per experiment.
Figure 2d and Supplementary Figure 10
Single cells pooled from multiple rounds of isolation:
Danio rerio Tg(Sox10:Cre)ba74xTg(hsp70l:loxP-dsRed-loxP –Lyn-Egfptud107Tg
30 hpf, n = 2 independent experiments, with 200 embryos per experiment.
Figure 2 f-h (f’-h’’’’) and Supplementary Figure 14 14a-f; 14f’-i’’’
n=3 independent experiments.
Figure 3
3b-I First stock of TAE 4uM n=3 independent experiments. Second stock from different supplier of TAE 17.5 uM. n=2 independent experiments.
3j-m TAE 4uM 17.5 uM n=3 independent experiments
Figure 4
Fig.4b, c We examined 246 (Tg(sox10:NPM-ltk(DK)) and 239 (Tg(sox10:NPM-ltk)) embryos over two independent experiments.
Fig.4e, f We examined 215 (Tg(sox10:NPM-ltk(DK)) and 237 (Tg(sox10:NPM-ltkembryos for DK and npm/ltk, respectively, over 5 independent experiments.
Figure 5
Fig.5b, c We examined 39 (sox10:gfp) and 82 (ltk:gfp) embryos for and, over 6 independent experiments.
Supplementary Figure 15
15b n=3 independent experiment
15c n=2 independent experiments
15d n=3 independent experiments
15e; 15f(i) n=3 independent experiments
15g n=3 independent experiments
15h (i) 3 independent experiments
Supplementary Figure 16
16a-t n=3 independent experiments						Total GFP+
Supplementary Figure 17
17a-b(v); n= 3
17f-I n=3 independent experiments
Supplementary Figure 19
19e-k We examined 151 (Tg(sox10:NPM-ltk(DK)) and 330 (Tg(sox10:NPM-ltk)), cells over three independent experiments.
Supplementary Figure 20
20a-c; 20di-iv; 20e-f(i-iv) n=3 independent experiments.

## Sheet: Fig2 Nanostring
I_C1128_120 "I_C1129_120" "I_C1130_120" "I_C1131_120" "I_C1133_120" "I_C1134_120" "I_C1135_120" "I_C1136_120" "I_C1137_120" "I_C1138_120" "I_C1139_120" "I_C1140_120" "I_C1142_120" "I_C1143_120" "I_C1144_120" "I_C1145_120" "I_C1146_120" "I_C1147_120" "I_C1148_120" "I_C1151_120" "I_C1152_120" "I_C1153_120" "I_C1154_120" "I_C1155_120" "I_C1156_120" "M_C1157_120" "M_C1158_120" "M_C1159_120" "M_C1160_…
alx4b 3.34408779939016 4.28323336488875 3.94851076883766 4.33294316012569 4.55691731589202 4.51660147152653 4.25952220721619 4.42592530065247 4.77760079534473 4.47114496516063 4.57053126514213 4.00774777800074 3.88258145355445 4.58388991989647 4.65774405624737 3.97904732694796 3.40993312333129 3.4451369687133 4.03854068633746 3.34408779939016 4.16755362119682 2.30555737018585 4.73493577527419 4.7…
dpf3 0 0 0 0 0 0 0 0 0 0 0 0 0 0 0 0 0 0 0 0 0 0 0 0 0 0 0 0 0 0 0 0 0 0 0 0 0 0 0 0 0 0 0 0 0 0 0 0 0 0 0 0 0 0 2.32221929473392 0 0 0 0 0 0 0 0 3.03542973818455 0 0 0 0 0 0 0 0 0 0 3.98891552051269 0 0 0 0 0 0 3.48812749624746 0 0 0 0 0 0 0 3.02978947083186 0 0 0 0 0 0 0 0 0 0 0 3.87488751084611 0 0 0 3.95640857119583 0 0 0 0 0 0 0 0 0 0 0 0 0 0 0 0 0 0 0 0 0 0 0 0 0 0 0 0 0 0 0 0 0 0 0 0 0 0 0…
ednrba 4.35268407977727 4.40575603977396 4.46910004571424 4.40519263063734 4.55360392096949 4.35977858413924 4.03710763266793 4.46560589064629 4.7483818652071 4.37460172396891 4.42839399695018 4.31346647265824 4.36142561298389 4.21579613258983 4.69456132858837 1.95440052946409 4.15570032755932 3.95133751879592 4.20030318298159 4.16604508785122 4.5917544756832 4.27703588817211 4.87660460622411 4.7…
ets1 0 0 3.98820210025878 0 0 0 0 0 0 0 0 0 0 0 4.03586981369555 0 0 0 2.9566485792052 0 0 0 0 0 0 0 0 0 0 0 3.40534636017571 0 0 0 0 2.27646180417324 2.84695532501982 0 0 0 0 0 0 0 0 0 0 3.75427186868346 0 0 0 4.45688202062325 0 0 3.67182056018325 0 0 0 0 0 0 2.19865708695442 3.52569252450501 4.29741030889739 1.82607480270083 0 0 0 0 0 3.94428522068875 0 0 0 0 0 0 0 0 0 0 0 0 0 0 0 0 0 0 0 0 0 0…
fgfr3 0 0 0 0 0 0 0 0 0 0 0 0 0 0 0 0 0 0 0 0 0 0 0 0 0 0 0 0 0 0 0 0 0 3.04296907339318 0 0 0 0 0 0 0 0 0 0 0 0 0 0 0 0 5.06398599917969 0 0 0 0 0 0 0 0 0 0 3.64532400156229 0 4.25808628432798 0 0 0 3.03662889536216 0 0 0 4.42613698878642 0 0 0 0 0 0 0 0 0 3.99206726002767 0 0 0 0 4.3301701754283 0 0 0 0 0 0 0 0 0 0 0 0 0 4.34869419026554 0 4.17629388253877 0 0 0 0 0 0 0 0 0 0 0 4.3564656684754 …
foxd3 2.49375400940577 2.49375400940577 4.09454100145684 2.0424225628376 3.27300127206374 4.62858304184399 2.49375400940577 4.36964251840526 5.07758227391242 2.82116774717967 4.67182056018325 2.49375400940577 4.0099180846659 2.74973631556906 2.17375173171361 1.85202108820279 3.69818756986612 2.98811284026835 3.38863396935179 4.32590545035434 4.66054295625861 2.20488226413727 4.26377804902262 4.53…
foxg1b 1.57545522848765 1.57545522848765 3.84794263884522 3.26434550705009 1.57545522848765 4.0682600937747 1.57545522848765 4.64638411880611 2.29111944635709 2.52288637558619 4.63995439859782 1.57545522848765 1.57545522848765 3.93069438766454 1.95424250943932 4.4267714347927 1.57545522848765 2.9484129657786 4.11610941406334 4.67798086888807 1.57545522848765 2.2174526154995 1.57545522848765 4.330…
foxo1a 1.66781921188037 4.24679391877515 0 0 1.66781921188037 1.78532983501077 4.28438560999577 1.66781921188037 4.95846353957214 0 4.71097156822207 1.66781921188037 3.92251786024461 4.13918618041613 3.98376156028616 0 1.66781921188037 3.48115587082804 2.78958071216443 1.66781921188037 1.66781921188037 0 4.60404235737014 4.61039396971231 4.64132535404369 0 0 0 0 0 4.0907164484811 0 3.692053365034…
foxo1b 0 2.38738982633873 0 0 3.93374029949693 0 0 3.84608958035798 4.33789832564504 3.48826861549546 3.91429025566595 0 0 0 0 0 2.85369821177617 2.67851837904011 3.30749603791321 3.79316152924555 0 0 3.53135116458306 3.83403901815947 3.84590383889878 1.50514997831991 0 0 3.31973049433022 0 0 2.65609820201283 2.97497199429807 2.94743372188705 2.99519629159718 2.72916478969277 2.65801139665711 0 0…
foxp4 1.89209460269048 1.55630250076729 2.05690485133647 1.7481880270062 0 2.04139268515822 1.76342799356294 2.17609125905568 1.96848294855393 0 1.98677173426624 0 1.78532983501077 1.86332286012046 2.28555730900777 0 0 0 0 1.85733249643127 1.83884909073726 0 2.12057393120585 1.99122607569249 2.20411998265592 0 0 0 0 0 0 0 0 0 0 0 2.26245108973043 0 0 0 0 0 0 0 0 0 0 1.90848501887865 2.02118929906…
hbp1 0 1.53147891704226 1.60205999132796 4.14085358132272 0 1.7481880270062 0 1.77085201164214 2.15228834438306 0 2.39967372148104 0 0 1.55630250076729 1.83884909073726 0 0 0 0 1.74036268949424 1.57978359661681 0 4.33241825970248 1.99563519459755 2.02530586526477 0 0 0 0 0 0 0 1.93449845124357 0 2.13987908640124 2.72345567203519 2.80753502806885 0 0 3.63668844795328 0 3.24303804868629 0 2.4361626…
her9 4.18187215901033 4.26240362325878 4.12234696625508 3.78731875662455 3.98068497436331 3.70354929823823 4.26228493437775 2.54261918862661 4.41468929332005 4.16363835962892 4.08486213904842 4.00164719134604 4.0529631287555 4.03686832998106 2.60852603357719 3.89170467623918 3.66020120138068 3.49136169383427 2.87215627274829 4.08685791565985 4.53997889397574 2.21682151158651 4.05037975626146 4.28…
hmx1 1.89940294623375 1.89940294623375 4.28178307150645 1.58350232243538 1.89940294623375 4.52566663434542 3.76529592969806 3.70748501196747 4.8380426948098 2.71853317817052 4.67866402991157 4.18704104004233 3.34713478291002 3.94290054114029 2.27310963471731 1.70728462934494 3.61658053008589 3.22453306260609 3.65195606953307 1.89940294623375 3.83619748077893 2.58433122436753 4.55317885048249 4.32…
hmx4 2.02077862620354 4.20205216891206 4.25621245856516 0 2.02077862620354 4.49236920822791 2.02077862620354 4.26533677796792 4.62261807086801 4.23363058016446 4.57183688904785 4.24610448414271 2.02077862620354 3.92345126963965 1.90308998699194 1.79992824792862 3.87529282537101 3.33965015761368 3.77793404883778 4.09039914925546 2.02077862620354 2.11035594344139 4.498930531742 4.31211385845269 4.4…
id2a 4.39151730684945 4.70651295865025 4.84434668140549 4.78371782151694 4.70555583543773 4.69714212627546 4.6735277491896 4.35437738783325 3.25497319300969 4.68135884287274 4.5789599423109 4.03697872161865 4.30548034865321 4.56971325247608 4.69710723477694 3.94210730898936 4.09152627263109 4.42064874541656 3.8178957571618 4.53188747255865 4.95158034490339 3.41380251676935 4.74875379220679 4.5458…
impdh1b 5.02699876821066 4.5221050122757 5.0164943127356 4.8178561239178 4.20435758431752 5.07290764408947 5.0495474961533 5.23020104733251 4.95063742007058 4.71550194529328 5.17712076343021 5.04007992337429 4.8402253207943 4.88177255214889 5.07971293119725 4.34785670485133 4.36233165187002 4.41946007278607 4.30905498518641 4.86800339585165 4.99272578767704 4.53277985006267 5.32422687851421 5.122…
kita 1.91411152482033 3.87731374331224 1.93905569116275 1.59986061851184 1.91411152482033 4.28589471248084 1.91411152482033 1.91411152482033 4.55987073144694 4.02370504262204 4.44861357808562 1.91411152482033 1.91411152482033 1.91411152482033 3.36847283844036 0 3.59703666497765 3.00216606175651 3.67614468035621 1.91411152482033 3.66511173707505 4.51982799377572 4.08396819759842 4.2105325370694 4.…
ltk 2.38360563913981 3.64522571153542 3.90950254140542 1.66437903046608 2.31386722036915 4.29863478312444 2.38360563913981 4.15594301797184 0 0 4.40114195519373 2.38360563913981 3.98668217977951 4.0547279320822 4.49429376866533 1.59367158015569 3.12450422483428 3.37821614974988 3.07114529045108 4.21942733450768 4.12362300475127 3.87909587950007 4.3031096220571 4.24264079781762 4.44343510611494 0 …
mbpa 2.02194135387739 2.67117284271508 4.18272841812427 1.75532121459643 4.65111318347715 1.60205999132796 4.01724208454765 4.04418685076736 4.58863020202393 4.58464778202963 4.45534743639419 2.02194135387739 2.02194135387739 2.02194135387739 2.00227645039558 1.76723143458366 1.97772360528885 3.55581968306119 3.39724458101039 2.02194135387739 3.97689995098294 4.05572226648358 4.39833937591461 4.4…
mc1r 4.34976304398795 3.49817266063654 4.13395384451796 1.8921911517779 4.7431960814487 4.38033789246649 2.22271647114758 2.66181268553726 4.95451265308098 4.49586335048205 4.71739586219855 2.42324587393681 2.14955864350001 3.82249498527875 4.61328142135664 0 3.67715052127343 3.25406445291434 3.97767788767399 2.14955864350001 3.86864443839482 1.96092269321283 4.3219710555263 4.4485208164573 4.581…
mitfa 1.80189216136932 2.49136169383427 1.75446708997091 0 3.80332052357875 3.40857912540867 1.80189216136932 1.73239375982297 3.84304581053457 1.59395824869474 3.73870130043471 2.74429298312268 1.80189216136932 3.463295609962 3.68806369694634 0 1.80189216136932 2.6954816764902 3.22840035870301 1.80189216136932 1.80189216136932 3.72997428569956 1.80189216136932 3.004751155591 3.58658730467175 4.4…
mlphb 0 0 0 0 0 0 0 0 0 0 0 0 0 0 0 0 0 0 0 0 0 0 0 0 0 4.94480827092731 4.58382198708202 0 4.86175538483646 4.2857822737794 4.95218196842167 3.38524868240322 4.60612329172563 4.05899509352542 4.53127449506536 4.61171268943054 5.01475148504462 4.29994290002277 4.42852354042076 4.9600995897142 4.38630273069752 4.33332634040345 4.41682350476685 4.49895806578638 0 0 0 0 0 0 0 0 0 0 0 0 0 0 0 0 0 0 0…
mycla 0 0 0 0 0 0 0 0 0 0 0 0 0 0 4.33219599532464 0 0 0 0 0 0 0 4.2650773780036 0 0 0 0 0 0 0 0 0 0 0 0 0 0 0 0 0 0 0 0 0 0 0 0 0 0 0 4.6274887527352 0 4.5169450171368 0 4.12430855261565 3.18184358794477 0 0 0 3.27829620809127 0 4.72777704581783 0 4.91004780848698 0 4.05614226205905 3.18949031369937 4.69598922415018 0 0 0 0 4.11816548524312 4.53854860029709 4.5921545422762 0 0 0 0 0 0 4.42978456…
myo5aa 0 0 3.94507448847873 0 0 0 0 0 0 0 0 0 0 0 0 0 0 0 0 0 0 0 0 4.04332297357458 4.03822263836872 2.04087910056114 2.04087910056114 0 3.93701610746481 2.04087910056114 3.66360670812452 2.04087910056114 2.95999483832842 3.07881918309885 2.91434315711944 3.32056168019524 3.90124030207331 2.04087910056114 2.04087910056114 2.04087910056114 2.04087910056114 2.04087910056114 3.85186960072977 2.0408…
oca2 0 0 0 0 0 0 0 2.5854607295085 0 0 0 0 0 0 0 0 0 0 0 0 0 0 0 0 0 4.51093355671559 4.04250462849935 0 4.65926950383575 4.11720498609278 4.10212485573452 2.68394713075151 4.18372525804558 3.83626080285849 4.28379857291499 4.61503422908476 4.78430340324696 4.24836567161272 4.57287160220048 4.64531417356058 4.11965172203987 3.83346586017069 4.31718550761544 4 0 0 0 0 4.25171120498446 0 0 0 0 0 3.…
otx2b 2.28714219729106 4.6637386065733 4.23839741318127 3.98690603138072 2.28714219729106 3.67541169371486 2.28714219729106 4.70416768229036 4.94981433433791 4.72328323356933 4.68128647402808 2.28714219729106 2.28714219729106 3.05153839051533 3.45909078960059 1.76416145761808 3.23426412437879 2.50514997831991 3.70603466071435 4.52128195262167 2.28714219729106 4.48583495268322 4.6829659383364 4.54…
pax3a 0 0 0 0 0 0 0 0 1.70757017609794 0 1.54406804435028 0 0 0 2.73798732633343 0 0 0 0 0 0 0 1.99122607569249 0 0 0 0 0 0 0 2.00860017176192 0 0 0 0 2.47129171105894 2.90145832139611 0 0 0 0 0 0 0 0 0 0 0 0 0 0 0 0 0 0 0 0 0 0 0 0 0 0 0 0 2.69897000433602 2.97818051693741 0 0 0 0 0 0 0 0 0 0 0 0 0 0 0 0 0 0 0 0 0 3.12450422483428 0 3.07151380509509 0 0 0 0 0 0 0 0 0 0 1.88649072517248 0 0 4.230…
pax7a 2.30992885430654 2.30992885430654 4.19209331745203 0 2.30992885430654 4.25093207020011 2.30992885430654 4.40774771222617 2.27415784926368 2.48713837547719 2.39967372148104 2.30992885430654 4.04371585806121 4.12920635774753 4.4627273377721 0 2.30992885430654 2.30992885430654 2.30992885430654 4.37296720638715 4.14525857696561 0 4.3659744217026 4.58759872972124 4.26848436384672 0 0 0 0 0 2.481…
pax7b 4.10974723771323 2.23737974961599 2.80252645413081 1.76280243198077 2.23737974961599 1.7481880270062 2.23737974961599 3.88223984801882 2.45213161905607 4.30295831876463 4.14072796284418 2.59217675739587 2.70329137811866 3.78589902838438 2.62504794200261 2.10867317517598 2.8750612633917 3.56667313760612 2.23737974961599 2.23737974961599 4.17903446593201 2.22757783532143 1.83250891270624 4.19…
phox2bb 1.83250891270624 1.51851393987789 1.81291335664286 4.08880916646129 2.39599406719208 3.15594301797184 4.08037391670131 1.90848501887865 4.75134840076543 1.50514997831991 4.50291849602996 2.39599406719208 3.97183227992493 1.85733249643127 4.42399909005773 0 3.61846649219908 3.3932241163613 3.69486832798246 1.66275783168157 1.86923171973098 1.55630250076729 4.40239895891323 4.24883119280796…
pnp4a 4.32163984904169 4.79387416332631 4.8934787960938 4.62073968995196 4.88784226510736 5.24844165914471 4.21563756343506 5.27602729239923 0 0 4.80325904312884 4.40505593646084 4.94573931928249 4.99385929614643 4.78594879732979 0 4.34908316877959 4.60034113113626 4.42680394551487 4.66275783168157 4.96654532164507 0 4.72823200014019 5.00708602020163 4.9501700598082 1.96158408125242 1.96158408125…
pmela 0 0 0 0 0 0 0 0 0 0 1.94448267215017 0 0 0 0 0 0 0 0 0 0 0 0 0 0 3.58706150452296 4.44624194532541 0 4.78806933504954 4.46895255726553 4.70181830137277 3.30449052777349 4.58068553477062 4.39162307754698 4.72302855634734 4.74907896725389 4.76207808733464 4.53499013415875 4.65625156812439 4.77577787211081 4.24573469345658 4.55792805905402 4.5556747330186 4.53223189257381 0 0 0 0 0 0 0 0 0 0 0…
slc24a5 0 0 0 0 0 2.86033800657099 0 0 1.51851393987789 0 0 0 0 0 2.45939248775923 0 0 0 0 0 0 2.53529412004277 0 0 0 4.47777220834926 3.9308471916825 0 4.63246741548124 3.18770684798559 4.46991033807762 3.18770684798559 4.13637172349232 3.68574173860226 4.06054675512617 4.37524283026077 4.80465046728183 4.09805503966924 3.93038861824432 4.0533089811241 3.18770684798559 3.98704028697927 4.0154854…
smad9 0 0 0 4.03366496320318 0 0 0 0 0 0 0 0 0 0 1.67209785793572 0 0 0 0 0 0 0 4.25370138101199 0 0 0 0 0 1.7160033436348 0 0 0 0 2.86923171973098 0 0 0 0 0 0 0 0 0 0 0 0 0 0 0 0 0 0 0 0 0 0 0 0 1.74036268949424 0 0 0 0 3.88115632107556 0 0 0 0 0 0 0 0 0 0 0 0 0 0 0 0 0 0 0 1.56820172406699 0 0 0 0 0 0 0 0 0 0 0 0 0 0 0 0 0 0 0 2.04139268515822 0 1.54406804435028 0 0 0 0 0 0 0 0 0 0 0 0 0 0 0 0 …
snai1b 0 0 0 2.51321760006794 0 2.01703333929878 0 0 4.35863905189346 1.70972485840321 4.33081946649584 4.24449977883384 3.76462439785098 3.73495976127244 2.00476509332657 0 0 3.18012587516405 3.35314654621398 0 0 1.48587432006995 4.44485638650354 0 4.37841607188523 0 0 2.10616211096446 0 0 3.82412583391655 3.16938049531195 3.41346741298582 2.82801506422398 3.22505069613805 3.27531135454181 3.084…
sox10 3.79940947961513 1.73080683747927 3.77371332527702 0 1.73080683747927 3.87806198129001 1.73080683747927 1.73080683747927 0 1.50900630156199 4.21795746177698 1.73080683747927 1.73080683747927 3.85113599501157 4.07088714401854 0 3.68042617085815 2.96378782734556 1.73080683747927 3.9152414973062 1.73080683747927 0 4.0883133155881 4.15772868371145 3.93018465229862 4.06733128020817 1.98289051651…
sox9b 0 0 0 4.11122889823416 0 4.33253944689011 1.57978359661681 0 4.72334072066578 1.55566194156806 4.05933617738929 0 0 0 1.66223620374997 0 0 3.25863728272408 3.42160392686983 0 0 0 0 4.393364585185 4.457518571714 0 0 1.74924330910047 0 0 0 0 0 2.05307844348342 2.99519629159718 3.3356584522893 3.01911629044707 0 0 0 0 0 0 0 1.68289326628049 3.24278980947868 1.74924330910047 0 0 1.5985073745250…
tfap2a 1.65335637331009 1.65335637331009 1.89330341418584 4.18104283403075 1.65335637331009 4.43519115968518 1.65335637331009 4.25124876230584 4.71973721228893 2.25171253085136 4.47587448931944 1.65335637331009 1.65335637331009 4.01241537476243 2.26951294421792 1.52869256337484 3.43392976560846 3.088844562727 3.8819549713396 1.65335637331009 1.65335637331009 1.86589671174685 4.36858437235748 4.41…
tfap2e 0 0 0 0 0 0 0 0 0 0 3.97146140502459 0 0 0 1.60205999132796 0 0 0 3.1215598441875 0 0 0 0 0 4.07404806906263 0 0 0 0 0 0 0 2.57287160220048 2.00860017176192 2.31175386105575 2.58994960132571 2.81424759573192 0 0 0 0 0 3.72015930340596 0 0 0 0 0 0 1.94448267215017 0 0 0 2.45484486000851 2.07188200730613 0 0 0 0 0 0 0 0 3.64355136856295 0 0 0 3.13385812520334 0 0 0 0 0 0 0 0 0 4.279279007906…
tfec 2.83652098973592 2.83652098973592 3.86486691432853 4.59841840754461 4.56833081945379 4.5540407027174 2.83652098973592 3.31026836663245 5.06807448990765 4.55223005113616 4.82816991131924 4.26159589848218 3.77865763194735 4.42884723014425 4.82478296384128 1.48518003026644 2.83652098973592 3.65350194696293 3.88286591972163 2.83652098973592 3.87811948469717 1.72504950563113 4.8812647954996 4.822…
tyr 0 0 2.15675808986028 0 0 3.86027809975224 0 0 1.69019608002851 1.67325489719709 4.21966310073702 0 3.50555693866382 0 1.79236912727356 0 0 2.94497590841205 0 0 0 0 3.8612953935267 4.21088009030687 4.16764219548217 4.07594822464404 3.30902264515559 3.67915524128335 4.24308767950538 3.30902264515559 3.76102525171137 3.36398782974849 4.01481444908705 3.61563446887742 4.15809097318556 4.403858023…
tyrp1b 0 0 0 0 0 0 0 0 0 0 0 0 0 0 4.41926164399101 0 0 0 0 0 0 0 1.50514997831991 0 1.7160033436348 4.87453399948216 4.67055197844651 4.1502650869787 5.08979210955704 4.72220599751607 5.25758018762735 4.05728564441822 5.01303535271484 4.77422490486892 5.08872066317353 5.18893129471928 5.36688595778358 4.41060854256837 5.04306740793043 5.23925442030147 4.43178177242913 4.9509292650395 5.032497882…

## Sheet: Fig3TAE treatment
	WT														ltk Δ10bp/Δ10bp
Pannel	b and c			d and e			f and g			h and i				Pannel	j and k	l and m
	18-68														18-68
	DMSO			TAE 17.5 uM			TAE 17.5 uM			TAE 17.5 uM					DMSO	TAE 17.5 uM
	Singles	Cluster	Total	Singles	Cluster	Total	Singles	Cluster	Total	Singles	Cluster	Total			0	0
	12	3	15	1	0	1	7	3	10	18	0	18			0	0
	11	5	16	1	0	1	2	0	2	10	1	11			0	0
	15	6	21	1	0	1	2	0	2	10	0	10			1	0
	14	4	18	0	0	0	3	3	6	6	1	7				2
	12	2	14	0	0	0	4	2	6	9	1	10
	16	6	22	0	0	0	3	2	5	13	1	14
	15	9	24	0	0	0	4	0	4	17	1	18
	11	5	16	0	0	0	6	1	7	19	0	19
	10	3	13	0	0	0	5	2	7	12	1	13
	12	3	15	0	0	0	0	0	0	11	0	11

## Sheet: ExtDataFig11aphox2bbltktrscpt
Cell	phox2bb-24hpf	ltk-24hpf	Cell	phox2bb-30hpf	ltk-30hpf	Cell	phox2bb-36hpf	ltk-36hpf	Cell	phox2bb-50hpf	ltk-50hpf
1	1	8	1	1	5	1	3	6	1	7	1
2	1	3	2	1	1	2	1	11	1	1	1
3	1	5	3	1	2	3	9	2	1	2	1
4	1	1	4	2	4	4	13	6	1	3	2
5	1	1	5	19	5				1	3	3
6	9	12	6	2	5
7	5	1	7	1	3
8	1	1	8	5	2
9	1	3	9	9	7
10	1	5	10	3	12
11	1	1	11	1	10
12	1	3	12	7	1
13	1	2	13	8	1
14	5	1	14	19	5
15	1	1	15	3	1
16	2	2	16	24	20
17	1	17	17	18	10
			18	6	1
			19	4	1
			20	14	7
			21	8	14

## Sheet: ExtDataF13eltk transcript count
Raw number of transcripts																	Transformed log2
WT			sox10-/-						WT			sox10-/-					WT			sox10-/-			WT				sox10-/-						WT		WT DS/WT eNC
1	2	3	1	2	3			sox10+ # Cells	77	28	34	67	25	91			1	2	3	1	2	3	1	2	3	Average	1	2	3	Average	log2Fold Change	p-value	WT 50+78 hpf DS	Average	log2Fold Change
2	13	1	1	7	10			GFP+ # Cells	108	81	115	85	62	88			1	3.70044	0	0	2.80735	3.32193	2.05223	2.50742	2.60824	2.3893	3.05827	3.00815	2.8391	2.96851	0.313152	0.0171297	7.08746	6.59201	1.46413
1	1	4	4	8	13												0	0	2	2	3	3.70044											6.56986
2	5	1	2	6	3				WT			sox10-/-					1	2.32193	0	1	2.58496	1.58496											6.55459
14	24	9	10	7	3			Total cells	185	109	149	152	87	179			3.80735	4.58496	3.16993	3.32193	2.80735	1.58496											6.50779
1	3	1	15	16	1			Percentages	58.3784	74.3119	77.1812	55.9211	71.2644	49.162			0	1.58496	0	3.90689	4	0											6.89482
3	2	2	12	15	10				69.9572			58.7825					1.58496	1	1	3.58496	3.90689	3.32193											7.20945
3	10	5	5	9	5												1.58496	3.32193	2.32193	2.32193	3.16993	2.32193											6.33985
6	13	1	3	15	4												2.58496	3.70044	0	1.58496	3.90689	2											6.55459
14	5	3	4	3	1			mean	WT	sox10-/-							3.80735	2.32193	1.58496	2	1.58496	0											6.83289
1	5	3	7	24	4			sox10+ # Cells	46.3333	61							0	2.32193	1.58496	2.80735	4.58496	2											6.76818
1	5	2	11	12	25			GFP+ # Cells	101.333	78.3333							0	2.32193	1	3.45943	3.58496	4.64386											6.49185
10	29	4	9	15	16												3.32193	4.85798	2	3.16993	3.90689	4											6.96578
9	4	1	11	15	9			Total	147.667	139.333							3.16993	2	0	3.45943	3.90689	3.16993											7.36632
5	9	3	2	44	9			%	68.623	56.2201							2.32193	3.16993	1.58496	1	5.45943	3.16993											6.56986
1	14	5	18	8	12												0	3.80735	2.32193	4.16993	3	3.58496											6.90689
1	10	10	10	1	17												0	3.32193	3.32193	3.32193	0	4.08746											6.6865
1	1	3	7	3	5				WT			sox10-/-					0	0	1.58496	2.80735	1.58496	2.32193											7.16993
3	8	1	2	6	17			ltk+ # Cells	62	47	83	48	38	53			1.58496	3	0	1	2.58496	4.08746											7.17991
5	6	4	34	15	24			ltk- # Cells	46	34	32	37	24	35			2.32193	2.58496	2	5.08746	3.90689	4.58496											6.45943
9	2	20	8	3	2												3.16993	1	4.32193	3	1.58496	1											7.7211
17	5	11	12	96	1				WT			sox10-/-					4.08746	2.32193	3.45943	3.58496	6.58496	0											7.08746
3	5	28	33	15	1				108	81	115	85	62	88			1.58496	2.32193	4.80735	5.04439	3.90689	0											6.55459
8	4	9	13	10	24				42.5926	41.9753	27.8261	43.5294	38.7097	39.7727			3	2	3.16993	3.70044	3.32193	4.58496											6.62936
1	1	1	5	17	8				37.4647			40.6706					0	0	0	2.32193	4.08746	3											6.89482
5	20	11	6	1	5												2.32193	4.32193	3.45943	2.58496	0	2.32193											6.58496
8	2	1	2	14	2												3	1	0	1	3.80735	1											6.30378
1	2	2	9	8	3			mean	WT	sox10-/-							0	1	1	3.16993	3	1.58496											6.44294
9	9	17	18	7	11			sox10+	64	46.3333							3.16993	3.16993	4.08746	4.16993	2.80735	3.45943											6.79442
15	1	35	37	1	19			GFP+	37.3333	32							3.90689	0	5.12928	5.20945	0	4.24793											6.14975
1	6	6	26	14	10												0	2.58496	2.58496	4.70044	3.80735	3.32193											6.44294
7	3	16	2	10	1												2.80735	1.58496	4	1	3.32193	0											5.83289
10	2	15	8	12	13												3.32193	1	3.90689	3	3.58496	3.70044											5.72792
9	3	2	13	15	13												3.16993	1.58496	1	3.70044	3.90689	3.70044											4.52356
1	9	3	4	5	1												0	3.16993	1.58496	2	2.32193	0											6.52356
2	4	7	5	3	18												1	2	2.80735	2.32193	1.58496	4.16993											6.6865
4	2	3	23	6	5												2	1	1.58496	4.52356	2.58496	2.32193											6.94251
3	15	1	27	7	8												1.58496	3.90689	0	4.75489	2.80735	3											6.42626
9	10	13	7	2	18												3.16993	3.32193	3.70044	2.80735	1	4.16993											6.40939
11	5	4	4		14												3.45943	2.32193	2	2		3.80735											7.39232
3	5	1	15		17												1.58496	2.32193	0	3.90689		4.08746											7.34873
3	7	7	31		8												1.58496	2.80735	2.80735	4.9542		3											5.80735
13	33	29	2		8												3.70044	5.04439	4.85798	1		3											5.67243
6	1	9	6		8												2.58496	0	3.16993	2.58496		3											4.80735
9	33	30	14		1												3.16993	5.04439	4.90689	3.80735		0											6.42626
11	12	2	14		27												3.45943	3.58496	1	3.80735		4.75489											5.9542
2	73	4	14		11												1	6.18982	2	3.80735		3.45943											5.39232
2	10	8	14		6												1	3.32193	3	3.80735		2.58496											6.59991
3		1	23		53												1.58496		0	4.52356		5.72792											6.80735
1		19			9												0		4.24793			3.16993											6.84549
2		13			19												1		3.70044			4.24793											7.07682
17		3			21												4.08746		1.58496			4.39232											7.2384
6		6			18												2.58496		2.58496			4.16993											6.26679
7		17			4												2.80735		4.08746			2											7.65821
1		2															0		1														7.25739
1		4															0		2														6.24793
2		33															1		5.04439														6.6865
14		5															3.80735		2.32193														6.49185
16		24															4		4.58496														6.47573
6		29															2.58496		4.85798														7.47573
32		9															5		3.16993														6.82018
21		66															4.39232		6.04439														6.89482
11		71															3.45943		6.14975														5.85798
		4																	2														6
		14																	3.80735
		102																	6.67243
		36																	5.16993
		15																	3.90689
		6																	2.58496
		6																	2.58496
		4																	2
		13																	3.70044
		13																	3.70044
		3																	1.58496
		2																	1
		2																	1
		48																	5.58496
		2																	1
		8																	3
		3																	1.58496
		17																	4.08746
		106																	6.72792
		4																	2
		3																	1.58496

## Sheet: ExtDataFig15
Pannel
a	Construct	Total GFP+	GFP+ mitfa+	GFP+ nrgn1+	GFP+ mitfa+ nrgn1+	GFP+
	Tg(sox10:NPM-ltk(DK))	21	11	0	0	10
	Construct	Total GFP+	GFP+ pax7a+	GFP+phox2bb+	GFP+ pax7a+ phox2bb+	GFP+
	Tg(sox10:NPM-ltk(DK))	93	29	4		60
	Construct	Total GFP+	GFP+ mitfa+	GFP+ tfec+	GFP+ mitfa+ tfec+	GFP+
	Tg(sox10:NPM-ltk(DK))	37	21	2	2	12
b	Construct	Total GFP+	GFP+ mitfa+	GFP+ nrgn1+	GFP+ mitfa+ nrgn1+	GFP+
	Tg(sox10:NPM-ltk)	142	9	1	0	132
	Construct	Total GFP+	GFP+ pax7a+	GFP+phox2bb+	GFP+ pax7a+ phox2bb+	GFP+
	Tg(sox10:NPM-ltk)	65	3	0	62
	Construct	Total GFP+	GFP+ mitfa+	GFP+ tfec+	GFP+ mitfa+ tfec+	GFP+
	Tg(sox10:NPM-ltk)	123	2	65	3	53
